# Supplementary material for: Loss of tumor cell MHC class II drives MAPK inhibitor insensitivity of BRAF-mutant anaplastic thyroid cancers
Source: J Clin Invest. 2025 Aug 19;135(20):e191781. doi: 10.1172/JCI191781 (PMC12520682; doi:10.1172/JCI191781)
Supplement: Supplemental table 2 [file jci-135-191781-s316.xlsx]

## Sheet: Table 2
Supplementary Table 2
Hugo_Symbol	Entrez_Gene_Id	Center	NCBI_Build	Chromosome	Start_ Position	End_Position	Strand	Variant_Classification	Variant_Type	Reference_ Allele	Tumor_Seq_Allele1	Tumor_Seq_Allele2	dbSNP_RS	Tumor_Sample_Barcode	Matched_Norm_Sample_Barcode	Match_Norm_Seq_Allele1	Match_Norm_Seq_Allele2	HGVSc	HGVSp	HGVSp_Short	Transcript_ID	Exon_ Number	t_depth	t_ref_ count	t_alt_ count	t_var_ freq	n_depth	n_ref_count	n_alt_count	n_var_freq	FILTER	flanking_bps	vcf_id	vcf_qual	vcf_pos	Caller	POS	TAG	LABEL	TriNuc	all_effects	Allele	Gene	Feature	Feature_type	Consequence	cDNA_position	CDS_position	Protein_position
Grb14	0	.	GRCm38	2	64930221	64930222	+	Frame_Shift_Ins	INS	-	-	T	novel	s_B34286	s_B34286_NT	-	-	c.885dup	p.His296ThrfsTer14	p.H296Tfs*14	ENSMUST00000028252	7/14	74	44	30	0.405405	111	106	5	0.045045	.	TGT	.	458.11	64930221	HaplotypeCaller	chr2:64930221-64930222	chr2:64930221-64930222:-:T	chr2:64930221-64930222:-:T::s_B34286:s_B34286_NT		Grb14,frameshift_variant,p.His296ThrfsTer14,ENSMUST00000028252,NM_016719.1;Grb14,frameshift_variant,p.His211ThrfsTer?,ENSMUST00000156765,;Grb14,non_coding_transcript_exon_variant,,ENSMUST00000137085,;,regulatory_region_variant,,ENSMUSR00000389493,;	T	ENSMUSG00000026888	ENSMUST00000028252	Transcript	frameshift_variant	1023-1024/1986	885-886/1617	295-296/538
Scn9a	0	.	GRCm38	2	66494793	66494793	+	Missense_Mutation	SNP	T	T	C	novel	s_B34286	s_B34286_NT	T	T	c.4016A>G	p.Asn1339Ser	p.N1339S	ENSMUST00000100064	22/27	67	32	35	0.522388	83	83	0	0	PASS	ATT	.	.	66494793	mutect	chr2:66494793-66494793	chr2:66494793-66494793:T:C	chr2:66494793-66494793:T:C::s_B34286:s_B34286_NT	ATT	Scn9a,missense_variant,p.Asn1339Ser,ENSMUST00000100064,NM_001290674.1;Scn9a,missense_variant,p.Asn1330Ser,ENSMUST00000100063,;Scn9a,missense_variant,p.Asn1339Ser,ENSMUST00000164384,;Scn9a,missense_variant,p.Asn1328Ser,ENSMUST00000169900,NM_001290675.1;Scn9a,missense_variant,p.Asn1328Ser,ENSMUST00000112354,;Gm13629,intron_variant,,ENSMUST00000141149,;Gm13629,intron_variant,,ENSMUST00000152740,;	C	ENSMUSG00000075316	ENSMUST00000100064	Transcript	missense_variant	4563/9840	4016/5955	1339/1984
Olfr1156	0	.	GRCm38	2	87949886	87949886	+	Missense_Mutation	SNP	C	C	G	novel	s_B36244	s_B36244_NT	C	C	c.346G>C	p.Ala116Pro	p.A116P	ENSMUST00000216191	2/2	75	60	14	0.186667	88	88	0	0	PASS	GCC	.	.	87949886	mutect	chr2:87949886-87949886	chr2:87949886-87949886:C:G	chr2:87949886-87949886:C:G::s_B36244:s_B36244_NT	GCC	Olfr1156,missense_variant,p.Ala116Pro,ENSMUST00000216191,;Olfr1156,missense_variant,p.Ala116Pro,ENSMUST00000216726,;Olfr1156,missense_variant,p.Ala116Pro,ENSMUST00000099842,NM_146817.2;Olfr1155,upstream_gene_variant,,ENSMUST00000215903,;	G	ENSMUSG00000075144	ENSMUST00000216191	Transcript	missense_variant	467/3300	346/972	116/323
Olfr1238	0	.	GRCm38	2	89406938	89406938	+	Missense_Mutation	SNP	A	A	G	novel	s_B36934	s_B36934_NT	A	A	c.140T>C	p.Val47Ala	p.V47A	ENSMUST00000217237	2/2	181	111	70	0.38674	177	177	0	0	PASS	CAC	.	.	89406938	mutect	chr2:89406938-89406938	chr2:89406938-89406938:A:G	chr2:89406938-89406938:A:G::s_B36934:s_B36934_NT	CAC	Olfr1238,missense_variant,p.Val47Ala,ENSMUST00000217237,;Olfr1238,missense_variant,p.Val47Ala,ENSMUST00000217226,;Olfr1238,missense_variant,p.Val47Ala,ENSMUST00000099781,NM_146790.1;AL929555.1,upstream_gene_variant,,ENSMUST00000215283,;	G	ENSMUSG00000111517	ENSMUST00000217237	Transcript	missense_variant	814/5761	140/948	47/315
Tcp11l1	0	.	GRCm38	2	104698591	104698591	+	Missense_Mutation	SNP	T	T	G	novel	s_B36244	s_B36244_NT	T	T	c.361A>C	p.Ser121Arg	p.S121R	ENSMUST00000111118	4/10	114	98	16	0.140351	99	99	0	0	PASS	CTT	.	.	104698591	mutect	chr2:104698591-104698591	chr2:104698591-104698591:T:G	chr2:104698591-104698591:T:G::s_B36244:s_B36244_NT	CTT	Tcp11l1,missense_variant,p.Ser121Arg,ENSMUST00000111118,;Tcp11l1,missense_variant,p.Ser121Arg,ENSMUST00000028597,NM_177190.5;Tcp11l1,non_coding_transcript_exon_variant,,ENSMUST00000137428,;Tcp11l1,downstream_gene_variant,,ENSMUST00000126310,;Tcp11l1,non_coding_transcript_exon_variant,,ENSMUST00000129792,;	G	ENSMUSG00000027175	ENSMUST00000111118	Transcript	missense_variant	566/5474	361/1530	121/509
Zfp120	0	.	GRCm38	2	150117709	150117709	+	Missense_Mutation	SNP	C	C	T	novel	s_B36244	s_B36244_NT	C	C	c.758G>A	p.Ser253Asn	p.S253N	ENSMUST00000089207	4/4	328	297	31	0.0945122	240	239	0	0	PASS	ACT	.	.	150117709	mutect	chr2:150117709-150117709	chr2:150117709-150117709:C:T	chr2:150117709-150117709:C:T::s_B36244:s_B36244_NT	ACT	Zfp120,missense_variant,p.Ser253Asn,ENSMUST00000089207,NM_181266.2;Zfp120,missense_variant,p.Ser231Asn,ENSMUST00000094538,;Zfp120,3_prime_UTR_variant,,ENSMUST00000109931,NM_023266.4;Zfp120,downstream_gene_variant,,ENSMUST00000142792,;Zfp120,3_prime_UTR_variant,,ENSMUST00000122859,;	T	ENSMUSG00000068134	ENSMUST00000089207	Transcript	missense_variant	824/4127	758/1311	253/436
Slc7a11	0	.	GRCm38	3	50442999	50442999	+	Missense_Mutation	SNP	A	A	G	novel	s_B36934	s_B36934_NT	A	A	c.263T>C	p.Val88Ala	p.V88A	ENSMUST00000029297	1/12	85	71	14	0.164706	66	66	0	0	PASS	TAC	.	.	50442999	mutect	chr3:50442999-50442999	chr3:50442999-50442999:A:G	chr3:50442999-50442999:A:G::s_B36934:s_B36934_NT	TAC	Slc7a11,missense_variant,p.Val88Ala,ENSMUST00000029297,NM_011990.2;Slc7a11,missense_variant,p.Val88Ala,ENSMUST00000194462,;Slc7a11,non_coding_transcript_exon_variant,,ENSMUST00000142932,;Slc7a11,non_coding_transcript_exon_variant,,ENSMUST00000193838,;,regulatory_region_variant,,ENSMUSR00000173732,;	G	ENSMUSG00000027737	ENSMUST00000029297	Transcript	missense_variant	613/9223	263/1509	88/502
Pogz	0	.	GRCm38	3	94879468	94879468	+	Missense_Mutation	SNP	T	T	G	novel	s_B36934	s_B36934_NT	T	T	c.3366T>G	p.Asp1122Glu	p.D1122E	ENSMUST00000107270	19/19	112	103	9	0.0803571	64	64	0	0	RESCUE	ATG	.	.	94879468	mutect.Rescue	chr3:94879468-94879468	chr3:94879468-94879468:T:G	chr3:94879468-94879468:T:G::s_B36934:s_B36934_NT	ATG	Pogz,missense_variant,p.Asp1122Glu,ENSMUST00000107270,NM_172683.4;Pogz,missense_variant,p.Asp1027Glu,ENSMUST00000107269,;Pogz,missense_variant,p.Asp1113Glu,ENSMUST00000042402,NM_001165948.2,NM_001368811.1;Pogz,missense_variant,p.Asp1069Glu,ENSMUST00000107266,NM_001368812.1;Psmb4,downstream_gene_variant,,ENSMUST00000005923,NM_008945.3;Psmb4,downstream_gene_variant,,ENSMUST00000134133,;Pogz,downstr…	G	ENSMUSG00000038902	ENSMUST00000107270	Transcript	missense_variant	3541/6399	3366/4230	1122/1409
Ankrd35	0	.	GRCm38	3	96683850	96683851	+	Frame_Shift_Ins	INS	-	-	TG	novel	s_B36244	s_B36244_NT	-	-	c.1451_1452insTG	p.Met485AlafsTer2	p.M485Afs*2	ENSMUST00000048427	10/13	60	48	12	0.2	39	37	2	0.0512821	.	GCC	.	911.03	96683850	HaplotypeCaller	chr3:96683850-96683851	chr3:96683850-96683851:-:TG	chr3:96683850-96683851:-:TG::s_B36244:s_B36244_NT		Ankrd35,frameshift_variant,p.Met485AlafsTer2,ENSMUST00000048427,NM_001356539.1,NM_001356540.1,NM_001081139.1,NM_001356538.1;Ankrd35,downstream_gene_variant,,ENSMUST00000130429,;Ankrd35,3_prime_UTR_variant,,ENSMUST00000122960,;,regulatory_region_variant,,ENSMUSR00000649750,;	TG	ENSMUSG00000038354	ENSMUST00000048427	Transcript	frameshift_variant	1731-1732/4052	1451-1452/2991	484/996
Ankrd35	0	.	GRCm38	3	96683851	96683852	+	Frame_Shift_Ins	INS	-	-	A	novel	s_B36244	s_B36244_NT	-	-	c.1453dup	p.Met485AsnfsTer41	p.M485Nfs*41	ENSMUST00000048427	10/13	61	49	12	0.196721	40	38	2	0.05	.	CCA	.	911.03	96683851	HaplotypeCaller	chr3:96683851-96683852	chr3:96683851-96683852:-:A	chr3:96683851-96683852:-:A::s_B36244:s_B36244_NT		Ankrd35,frameshift_variant,p.Met485AsnfsTer41,ENSMUST00000048427,NM_001356539.1,NM_001356540.1,NM_001081139.1,NM_001356538.1;Ankrd35,downstream_gene_variant,,ENSMUST00000130429,;Ankrd35,3_prime_UTR_variant,,ENSMUST00000122960,;,regulatory_region_variant,,ENSMUSR00000649750,;	A	ENSMUSG00000038354	ENSMUST00000048427	Transcript	frameshift_variant	1732-1733/4052	1452-1453/2991	484-485/996
Plppr4	0	.	GRCm38	3	117322515	117322515	+	Missense_Mutation	SNP	C	C	A	novel	s_B36934	s_B36934_NT	C	C	c.1692G>T	p.Glu564Asp	p.E564D	ENSMUST00000061071	7/7	131	50	81	0.618321	82	82	0	0	PASS	TCT	.	.	117322515	mutect	chr3:117322515-117322515	chr3:117322515-117322515:C:A	chr3:117322515-117322515:C:A::s_B36934:s_B36934_NT	TCT	Plppr4,missense_variant,p.Glu564Asp,ENSMUST00000061071,NM_177664.5;Plppr4,missense_variant,p.Glu506Asp,ENSMUST00000197743,;Gm22408,upstream_gene_variant,,ENSMUST00000174925,;Plppr4,non_coding_transcript_exon_variant,,ENSMUST00000125664,;	A	ENSMUSG00000044667	ENSMUST00000061071	Transcript	missense_variant	2320/5696	1692/2301	564/766
Dpyd	0	.	GRCm38	3	118999170	118999170	+	Missense_Mutation	SNP	G	G	C	novel	s_B36934	s_B36934_NT	G	G	c.1525G>C	p.Ala509Pro	p.A509P	ENSMUST00000039177	13/23	60	52	8	0.133333	39	38	0	0	PASS	GGC	.	.	118999170	mutect	chr3:118999170-118999170	chr3:118999170-118999170:G:C	chr3:118999170-118999170:G:C::s_B36934:s_B36934_NT	GGC	Dpyd,missense_variant,p.Ala509Pro,ENSMUST00000039177,NM_170778.3;	C	ENSMUSG00000033308	ENSMUST00000039177	Transcript	missense_variant,splice_region_variant	1672/4492	1525/3078	509/1025
Cfi	0	.	GRCm38	3	129862145	129862145	+	Missense_Mutation	SNP	C	C	T	rs30631084	s_B36244	s_B36244_NT	C	C	c.941C>T	p.Ala314Val	p.A314V	ENSMUST00000077918	8/14	44	34	10	0.227273	32	31	1	0.03125	RESCUE	GCT	rs30631084	.	129862145	mutect.Rescue	chr3:129862145-129862145	chr3:129862145-129862145:C:T	chr3:129862145-129862145:C:T::s_B36244:s_B36244_NT	GCT	Cfi,missense_variant,p.Ala314Val,ENSMUST00000077918,NM_007686.3,NM_001329552.1;	T	ENSMUSG00000058952	ENSMUST00000077918	Transcript	missense_variant	1014/2079	941/1812	314/603
Stpg2	0	.	GRCm38	3	139215313	139215313	+	Missense_Mutation	SNP	T	T	G	novel	s_B36934	s_B36934_NT	T	T	c.278T>G	p.Leu93Arg	p.L93R	ENSMUST00000062306	3/14	143	103	40	0.27972	82	82	0	0	PASS	CTT	.	.	139215313	mutect	chr3:139215313-139215313	chr3:139215313-139215313:T:G	chr3:139215313-139215313:T:G::s_B36934:s_B36934_NT	CTT	Stpg2,missense_variant,p.Leu93Arg,ENSMUST00000062306,NM_198659.2;Stpg2,missense_variant,p.Leu93Arg,ENSMUST00000106239,;	G	ENSMUSG00000047940	ENSMUST00000062306	Transcript	missense_variant	284/2818	278/1686	93/561
Pigk	0	.	GRCm38	3	152722506	152722506	+	Missense_Mutation	SNP	T	T	G	novel	s_B36244	s_B36244_NT	T	T	c.169T>G	p.Phe57Val	p.F57V	ENSMUST00000045029	3/12	79	66	13	0.164557	63	63	0	0	PASS	GTT	.	.	152722506	mutect	chr3:152722506-152722506	chr3:152722506-152722506:T:G	chr3:152722506-152722506:T:G::s_B36244:s_B36244_NT	GTT	Pigk,missense_variant,p.Phe57Val,ENSMUST00000159899,NM_025662.5;Pigk,missense_variant,p.Phe57Val,ENSMUST00000045029,NM_178016.3;Pigk,missense_variant,p.Phe57Val,ENSMUST00000162642,;Pigk,missense_variant,p.Phe57Val,ENSMUST00000161596,;Pigk,missense_variant,p.Phe57Val,ENSMUST00000200224,;Pigk,non_coding_transcript_exon_variant,,ENSMUST00000162835,;	G	ENSMUSG00000039047	ENSMUST00000045029	Transcript	missense_variant	191/1761	169/1329	57/442
Cachd1	0	.	GRCm38	4	100974957	100974957	+	Missense_Mutation	SNP	A	A	G	novel	s_B34286	s_B34286_NT	A	A	c.2315A>G	p.Gln772Arg	p.Q772R	ENSMUST00000030257	15/27	32	8	24	0.75	29	29	0	0	PASS	CAG	.	.	100974957	mutect	chr4:100974957-100974957	chr4:100974957-100974957:A:G	chr4:100974957-100974957:A:G::s_B34286:s_B34286_NT	CAG	Cachd1,missense_variant,p.Gln772Arg,ENSMUST00000030257,NM_198037.1;Cachd1,missense_variant,p.Gln772Arg,ENSMUST00000097955,;,regulatory_region_variant,,ENSMUSR00000665497,;	G	ENSMUSG00000028532	ENSMUST00000030257	Transcript	missense_variant	2769/5765	2315/3867	772/1288
Snip1	0	.	GRCm38	4	125071691	125071692	+	Splice_Site	INS	-	-	C	novel	s_B34286	s_B34286_NT	-	-	c.887+1_887+2insC		p.X296_splice	ENSMUST00000052183		39	30	9	0.230769	41	41	0	0	.	GGT	.	284.03	125071691	HaplotypeCaller	chr4:125071691-125071692	chr4:125071691-125071692:-:C	chr4:125071691-125071692:-:C::s_B34286:s_B34286_NT		Snip1,splice_donor_variant,,ENSMUST00000052183,NM_001356560.1,NM_175246.5;Snip1,downstream_gene_variant,,ENSMUST00000145733,;	C	ENSMUSG00000050213	ENSMUST00000052183	Transcript	splice_donor_variant
Eya3	0	.	GRCm38	4	132670188	132670188	+	Splice_Site	SNP	G	G	T	novel	s_B34286	s_B34286_NT	G	G	c.158-1G>T		p.X53_splice	ENSMUST00000081726		94	61	33	0.351064	87	87	0	0	PASS	AGT	.	.	132670188	mutect	chr4:132670188-132670188	chr4:132670188-132670188:G:T	chr4:132670188-132670188:G:T::s_B34286:s_B34286_NT	AGT	Eya3,splice_acceptor_variant,,ENSMUST00000020197,NM_211357.2;Eya3,splice_acceptor_variant,,ENSMUST00000079157,NM_010166.3;Eya3,splice_acceptor_variant,,ENSMUST00000081726,NM_210071.2;Eya3,splice_acceptor_variant,,ENSMUST00000135299,;Eya3,splice_acceptor_variant,,ENSMUST00000180250,;Eya3,splice_acceptor_variant,,ENSMUST00000134868,;Eya3,splice_acceptor_variant,,ENSMUST00000142301,;Eya3,splice_acce…	T	ENSMUSG00000028886	ENSMUST00000081726	Transcript	splice_acceptor_variant
Zfp804b	0	.	GRCm38	5	6770990	6770990	+	Missense_Mutation	SNP	C	C	A	novel	s_B36244	s_B36244_NT	C	C	c.2072G>T	p.Ser691Ile	p.S691I	ENSMUST00000200317	4/4	99	88	11	0.111111	56	56	0	0	PASS	ACT	.	.	6770990	mutect	chr5:6770990-6770990	chr5:6770990-6770990:C:A	chr5:6770990-6770990:C:A::s_B36244:s_B36244_NT	ACT	Zfp804b,missense_variant,p.Ser691Ile,ENSMUST00000200317,NM_001163223.1;Zfp804b,missense_variant,p.Ser655Ile,ENSMUST00000164784,;	A	ENSMUSG00000092094	ENSMUST00000200317	Transcript	missense_variant	2450/4430	2072/4032	691/1343
Kmt2c	0	.	GRCm38	5	25298974	25298974	+	Frame_Shift_Del	DEL	C	C	-	novel	s_B34286	s_B34286_NT	C	C	c.11335del	p.Ala3779ProfsTer5	p.A3779Pfs*5	ENSMUST00000045291	43/59	83	62	21	0.253012	81	81	0	0	.	GGCC	.	450.11	25298973	HaplotypeCaller	chr5:25298974-25298974	chr5:25298974-25298974:C:-	chr5:25298974-25298974:C:-::s_B34286:s_B34286_NT	GCC	Kmt2c,frameshift_variant,p.Ala3779ProfsTer5,ENSMUST00000045291,NM_001081383.2;Kmt2c,frameshift_variant,p.Ala698ProfsTer5,ENSMUST00000172556,;Kmt2c,frameshift_variant,p.Ala368ProfsTer5,ENSMUST00000174734,;	-	ENSMUSG00000038056	ENSMUST00000045291	Transcript	frameshift_variant	11530/14967	11335/14715	3779/4904
Rbm33	0	.	GRCm38	5	28394169	28394169	+	Missense_Mutation	SNP	G	G	C	novel	s_B36934	s_B36934_NT	G	G	c.2658G>C	p.Gln886His	p.Q886H	ENSMUST00000059644	15/19	126	113	13	0.103175	116	116	0	0	PASS	AGC	.	.	28394169	mutect	chr5:28394169-28394169	chr5:28394169-28394169:G:C	chr5:28394169-28394169:G:C::s_B36934:s_B36934_NT	AGC	Rbm33,missense_variant,p.Gln886His,ENSMUST00000059644,NM_028234.1;Rbm33,missense_variant,p.Gln846His,ENSMUST00000114884,;Rbm33,missense_variant,p.Gln39His,ENSMUST00000144967,;	C	ENSMUSG00000048271	ENSMUST00000059644	Transcript	missense_variant	2849/9510	2658/3696	886/1231
Ociad2	0	.	GRCm38	5	73323816	73323816	+	Missense_Mutation	SNP	T	T	C	novel	s_B34286	s_B34286_NT	T	T	c.415A>G	p.Thr139Ala	p.T139A	ENSMUST00000087195	7/7	96	66	30	0.3125	69	69	0	0	PASS	GTT	.	.	73323816	mutect	chr5:73323816-73323816	chr5:73323816-73323816:T:C	chr5:73323816-73323816:T:C::s_B34286:s_B34286_NT	GTT	Ociad2,missense_variant,p.Thr139Ala,ENSMUST00000087195,NM_026950.4;Ociad2,missense_variant,p.Thr77Ala,ENSMUST00000200830,;Ociad2,missense_variant,p.Thr77Ala,ENSMUST00000202012,;Ociad2,synonymous_variant,p.Lys99=,ENSMUST00000201908,NM_001310636.1;Ociad2,synonymous_variant,p.Lys37=,ENSMUST00000200776,;Ociad2,downstream_gene_variant,,ENSMUST00000200821,;	C	ENSMUSG00000029153	ENSMUST00000087195	Transcript	missense_variant	937/2554	415/465	139/154
Clock	0	.	GRCm38	5	76227043	76227045	+	In_Frame_Del	DEL	GCT	GCT	-	rs257067174	s_B36244	s_B36244_NT	GCT	GCT	c.2276_2278del	p.Gln759del	p.Q759del	ENSMUST00000202651	22/23	164	150	14	0.0853659	81	80	1	0.0123457	.	TGGCTG	.	97.11	76227042	HaplotypeCaller	chr5:76227043-76227045	chr5:76227043-76227045:GCT:-	chr5:76227043-76227045:GCT:-::s_B36244:s_B36244_NT		Clock,inframe_deletion,p.Gln759del,ENSMUST00000202651,NM_001289826.1;Clock,inframe_deletion,p.Gln759del,ENSMUST00000075159,NM_007715.6;Clock,inframe_deletion,p.Gln758del,ENSMUST00000202122,NM_001305222.1;	-	ENSMUSG00000029238	ENSMUST00000202651	Transcript	inframe_deletion	2621-2623/9744	2276-2278/2568	759-760/855
Brdt	0	.	GRCm38	5	107359903	107359903	+	Missense_Mutation	SNP	G	G	A	rs580837074	s_B34286	s_B34286_NT	G	G	c.1996G>A	p.Gly666Ser	p.G666S	ENSMUST00000031215	13/19	210	197	13	0.0619048	156	155	1	0.00641026	RESCUE	CGG	rs580837074	.	107359903	mutect.Rescue	chr5:107359903-107359903	chr5:107359903-107359903:G:A	chr5:107359903-107359903:G:A::s_B34286:s_B34286_NT	CGG	Brdt,missense_variant,p.Gly666Ser,ENSMUST00000031215,NM_054054.2;Brdt,non_coding_transcript_exon_variant,,ENSMUST00000162804,;,regulatory_region_variant,,ENSMUSR00000214761,;	A	ENSMUSG00000029279	ENSMUST00000031215	Transcript	missense_variant	2338/4745	1996/2871	666/956
Brdt	0	.	GRCm38	5	107359909	107359909	+	Missense_Mutation	SNP	A	A	G	novel	s_B34286	s_B34286_NT	A	A	c.2002A>G	p.Ser668Gly	p.S668G	ENSMUST00000031215	13/19	212	200	12	0.0566038	155	153	0	0	RESCUE	CAG	.	.	107359909	mutect.Rescue	chr5:107359909-107359909	chr5:107359909-107359909:A:G	chr5:107359909-107359909:A:G::s_B34286:s_B34286_NT	CAG	Brdt,missense_variant,p.Ser668Gly,ENSMUST00000031215,NM_054054.2;Brdt,non_coding_transcript_exon_variant,,ENSMUST00000162804,;,regulatory_region_variant,,ENSMUSR00000214761,;	G	ENSMUSG00000029279	ENSMUST00000031215	Transcript	missense_variant	2344/4745	2002/2871	668/956
Golga3	0	.	GRCm38	5	110184449	110184449	+	Missense_Mutation	SNP	A	A	G	novel	s_B34286	s_B34286_NT	A	A	c.248A>G	p.Asp83Gly	p.D83G	ENSMUST00000031477	3/24	92	63	29	0.315217	80	80	0	0	PASS	GAT	.	.	110184449	mutect	chr5:110184449-110184449	chr5:110184449-110184449:A:G	chr5:110184449-110184449:A:G::s_B34286:s_B34286_NT	GAT	Golga3,missense_variant,p.Asp83Gly,ENSMUST00000112512,NM_008146.4;Golga3,missense_variant,p.Asp83Gly,ENSMUST00000031477,NM_001347389.2;Golga3,missense_variant,p.Asp83Gly,ENSMUST00000139611,;Golga3,non_coding_transcript_exon_variant,,ENSMUST00000136900,;Golga3,non_coding_transcript_exon_variant,,ENSMUST00000125380,;	G	ENSMUSG00000029502	ENSMUST00000031477	Transcript	missense_variant	467/4805	248/4464	83/1487
Gigyf1	0	.	GRCm38	5	137520938	137520940	+	In_Frame_Del	DEL	GGA	GGA	-	rs259442751	s_B36244	s_B36244_NT	GGA	GGA	c.1021_1023del	p.Glu341del	p.E341del	ENSMUST00000031727	9/24	135	123	12	0.0888889	70	69	1	0.0142857	.	CTGGAG	rs259442751	702.98	137520937	HaplotypeCaller	chr5:137520938-137520940	chr5:137520938-137520940:GGA:-	chr5:137520938-137520940:GGA:-::s_B36244:s_B36244_NT		Gigyf1,inframe_deletion,p.Glu341del,ENSMUST00000031727,NM_031408.2;Epo,intron_variant,,ENSMUST00000111038,;Gigyf1,downstream_gene_variant,,ENSMUST00000197624,;Gm8066,downstream_gene_variant,,ENSMUST00000197762,;	-	ENSMUSG00000029714	ENSMUST00000031727	Transcript	inframe_deletion	1070-1072/5440	996-998/3135	332-333/1044
Hsph1	0	.	GRCm38	5	149632153	149632153	+	Missense_Mutation	SNP	T	T	C	novel	s_B34286	s_B34286_NT	T	T	c.187A>G	p.Thr63Ala	p.T63A	ENSMUST00000202361	3/18	82	68	14	0.170732	56	56	0	0	PASS	GTA	.	.	149632153	mutect	chr5:149632153-149632153	chr5:149632153-149632153:T:C	chr5:149632153-149632153:T:C::s_B34286:s_B34286_NT	GTA	Hsph1,missense_variant,p.Thr63Ala,ENSMUST00000202361,NM_013559.2;Hsph1,missense_variant,p.Thr63Ala,ENSMUST00000074846,NM_001347534.1;Hsph1,missense_variant,p.Thr63Ala,ENSMUST00000201452,;Hsph1,missense_variant,p.Thr63Ala,ENSMUST00000202089,;Hsph1,missense_variant,p.Thr63Ala,ENSMUST00000200825,;Hsph1,5_prime_UTR_variant,,ENSMUST00000201559,;Hsph1,5_prime_UTR_variant,,ENSMUST00000200805,;Hsph1,non_…	C	ENSMUSG00000029657	ENSMUST00000202361	Transcript	missense_variant	449/3802	187/2577	63/858
Samd9l	0	.	GRCm38	6	3376305	3376305	+	Missense_Mutation	SNP	T	T	G	novel	s_B36244	s_B36244_NT	T	T	c.955A>C	p.Ile319Leu	p.I319L	ENSMUST00000120087	2/2	68	55	13	0.191176	44	44	0	0	PASS	ATG	.	.	3376305	mutect	chr6:3376305-3376305	chr6:3376305-3376305:T:G	chr6:3376305-3376305:T:G::s_B36244:s_B36244_NT	ATG	Samd9l,missense_variant,p.Ile319Leu,ENSMUST00000120087,NM_010156.3;Samd9l,downstream_gene_variant,,ENSMUST00000201638,;	G	ENSMUSG00000047735	ENSMUST00000120087	Transcript	missense_variant	1282/5330	955/4740	319/1579
Gm20730	0	.	GRCm38	6	43081526	43081526	+	Missense_Mutation	SNP	T	T	G	novel	s_B36244	s_B36244_NT	T	T	c.351A>C	p.Glu117Asp	p.E117D	ENSMUST00000103301	2/2	131	122	9	0.0687023	92	92	0	0	PASS	ATT	.	.	43081526	mutect	chr6:43081526-43081526	chr6:43081526-43081526:T:G	chr6:43081526-43081526:T:G::s_B36244:s_B36244_NT	ATT	Gm20730,missense_variant,p.Glu117Asp,ENSMUST00000103301,;Olfr443-ps1,intron_variant,,ENSMUST00000204422,;	G	ENSMUSG00000076500	ENSMUST00000103301	Transcript	missense_variant	351/359	351/359	117/119
Doxl1	0	.	GRCm38	6	48932672	48932672	+	Frame_Shift_Del	DEL	A	A	-	novel	s_B36244	s_B36244_NT	A	A	c.1853del	p.Lys618ArgfsTer14	p.K618Rfs*14	ENSMUST00000031837	2/4	63	53	10	0.15873	67	67	0	0	.	GCAA	.	70.11	48932671	HaplotypeCaller	chr6:48932672-48932672	chr6:48932672-48932672:A:-	chr6:48932672-48932672:A:-::s_B36244:s_B36244_NT	CAA	Doxl1,frameshift_variant,p.Lys618ArgfsTer14,ENSMUST00000031837,NM_001081273.2;Gm24348,upstream_gene_variant,,ENSMUST00000158710,;	-	ENSMUSG00000029813	ENSMUST00000031837	Transcript	frameshift_variant	2023/2485	1850/2136	617/711
Fam13a	0	.	GRCm38	6	58956859	58956859	+	Splice_Site	SNP	C	C	A	novel	s_B36934	s_B36934_NT	C	C	c.746-1G>T		p.X249_splice	ENSMUST00000089860		47	32	15	0.319149	50	50	0	0	PASS	TCT	.	.	58956859	mutect	chr6:58956859-58956859	chr6:58956859-58956859:C:A	chr6:58956859-58956859:C:A::s_B36934:s_B36934_NT	TCT	Fam13a,splice_acceptor_variant,,ENSMUST00000089860,NM_153574.2;Fam13a,splice_acceptor_variant,,ENSMUST00000173193,;	A	ENSMUSG00000037709	ENSMUST00000089860	Transcript	splice_acceptor_variant
2200002D01Rik	0	.	GRCm38	7	29247629	29247629	+	Missense_Mutation	SNP	C	C	T	rs52328311	s_B34286	s_B34286_NT	C	C	c.310G>A	p.Glu104Lys	p.E104K	ENSMUST00000032808	4/4	89	57	32	0.359551	97	93	4	0.0412371	RESCUE	TCC	rs52328311	.	29247629	mutect.Rescue	chr7:29247629-29247629	chr7:29247629-29247629:C:T	chr7:29247629-29247629:C:T::s_B34286:s_B34286_NT	TCC	2200002D01Rik,missense_variant,p.Glu104Lys,ENSMUST00000032808,NM_028179.1;Yif1b,downstream_gene_variant,,ENSMUST00000032809,NM_029887.3;Yif1b,downstream_gene_variant,,ENSMUST00000108237,NM_001357664.1;Yif1b,downstream_gene_variant,,ENSMUST00000108238,NM_001357668.1,NM_001110201.1;Yif1b,downstream_gene_variant,,ENSMUST00000138128,;Yif1b,downstream_gene_variant,,ENSMUST00000142519,NM_001357666.1;22…	T	ENSMUSG00000030587	ENSMUST00000032808	Transcript	missense_variant	398/1466	310/345	104/114
2200002D01Rik	0	.	GRCm38	7	29247632	29247632	+	Missense_Mutation	SNP	T	T	C	rs52358382	s_B34286	s_B34286_NT	T	T	c.307A>G	p.Lys103Glu	p.K103E	ENSMUST00000032808	4/4	93	60	33	0.354839	98	94	4	0.0408163	RESCUE	TTC	rs52358382	.	29247632	mutect.Rescue	chr7:29247632-29247632	chr7:29247632-29247632:T:C	chr7:29247632-29247632:T:C::s_B34286:s_B34286_NT	TTC	2200002D01Rik,missense_variant,p.Lys103Glu,ENSMUST00000032808,NM_028179.1;Yif1b,downstream_gene_variant,,ENSMUST00000032809,NM_029887.3;Yif1b,downstream_gene_variant,,ENSMUST00000108237,NM_001357664.1;Yif1b,downstream_gene_variant,,ENSMUST00000108238,NM_001357668.1,NM_001110201.1;Yif1b,downstream_gene_variant,,ENSMUST00000138128,;Yif1b,downstream_gene_variant,,ENSMUST00000142519,NM_001357666.1;22…	C	ENSMUSG00000030587	ENSMUST00000032808	Transcript	missense_variant	395/1466	307/345	103/114
Cep89	0	.	GRCm38	7	35424715	35424715	+	Nonsense_Mutation	SNP	C	C	T	novel	s_B36244	s_B36244_NT	C	C	c.1327C>T	p.Gln443Ter	p.Q443*	ENSMUST00000079414	13/19	61	51	10	0.163934	71	71	0	0	PASS	GCA	.	.	35424715	mutect	chr7:35424715-35424715	chr7:35424715-35424715:C:T	chr7:35424715-35424715:C:T::s_B36244:s_B36244_NT	GCA	Cep89,stop_gained,p.Gln443Ter,ENSMUST00000079414,NM_028120.3;Cep89,upstream_gene_variant,,ENSMUST00000150421,;Cep89,non_coding_transcript_exon_variant,,ENSMUST00000148166,;Cep89,stop_gained,p.Gln443Ter,ENSMUST00000141704,;Cep89,intron_variant,,ENSMUST00000206230,;Cep89,upstream_gene_variant,,ENSMUST00000140418,;Cep89,downstream_gene_variant,,ENSMUST00000152020,;	T	ENSMUSG00000023072	ENSMUST00000079414	Transcript	stop_gained	1440/2610	1327/2376	443/791
Klk1b21	0	.	GRCm38	7	44104410	44104410	+	Missense_Mutation	SNP	T	T	G	novel	s_B36244	s_B36244_NT	T	T	c.117T>G	p.His39Gln	p.H39Q	ENSMUST00000085455	2/5	153	87	66	0.431373	211	210	1	0.00473934	PASS	ATG	.	.	44104410	mutect	chr7:44104410-44104410	chr7:44104410-44104410:T:G	chr7:44104410-44104410:T:G::s_B36244:s_B36244_NT	ATG	Klk1b21,missense_variant,p.His39Gln,ENSMUST00000085455,NM_010642.3;,regulatory_region_variant,,ENSMUSR00000714824,;Gm45127,downstream_gene_variant,,ENSMUST00000205984,;Gm45125,upstream_gene_variant,,ENSMUST00000206908,;	G	ENSMUSG00000066516	ENSMUST00000085455	Transcript	missense_variant	153/871	117/786	39/261
Scaf1	0	.	GRCm38	7	45008813	45008815	+	In_Frame_Del	DEL	GGA	GGA	-	novel	s_B36934	s_B36934_NT	GGA	GGA	c.639_641del	p.Pro219del	p.P219del	ENSMUST00000085383	7/11	51	43	8	0.156863	34	33	1	0.0294118	.	GTGGAG	.	163.72	45008812	HaplotypeCaller	chr7:45008813-45008815	chr7:45008813-45008815:GGA:-	chr7:45008813-45008815:GGA:-::s_B36934:s_B36934_NT		Scaf1,inframe_deletion,p.Pro219del,ENSMUST00000085383,NM_001008422.1;Scaf1,inframe_deletion,p.Pro219del,ENSMUST00000211735,;Scaf1,downstream_gene_variant,,ENSMUST00000211680,;Mir7054,downstream_gene_variant,,ENSMUST00000183606,;Scaf1,downstream_gene_variant,,ENSMUST00000210056,;Scaf1,downstream_gene_variant,,ENSMUST00000209989,;	-	ENSMUSG00000038406	ENSMUST00000085383	Transcript	inframe_deletion	929-931/4293	639-641/3771	213-214/1256
Flt3l	0	.	GRCm38	7	45135121	45135121	+	Splice_Site	SNP	C	C	A	novel	s_B36244	s_B36244_NT	C	C	c.201+1G>T		p.X67_splice	ENSMUST00000146760		46	30	16	0.347826	49	49	0	0	PASS	ACG	.	.	45135121	mutect	chr7:45135121-45135121	chr7:45135121-45135121:C:A	chr7:45135121-45135121:C:A::s_B36244:s_B36244_NT	ACG	Flt3l,splice_donor_variant,,ENSMUST00000146760,NM_013520.3;Gm45713,splice_donor_variant,,ENSMUST00000209467,;Flt3l,splice_donor_variant,,ENSMUST00000210197,;Flt3l,splice_donor_variant,,ENSMUST00000211246,;Flt3l,splice_donor_variant,,ENSMUST00000211429,;Flt3l,upstream_gene_variant,,ENSMUST00000209612,;Flt3l,intron_variant,,ENSMUST00000210832,;Flt3l,intron_variant,,ENSMUST00000211503,;Flt3l,upstrea…	A	ENSMUSG00000110206	ENSMUST00000146760	Transcript	splice_donor_variant
Dlg2	0	.	GRCm38	7	92375714	92375714	+	Missense_Mutation	SNP	A	A	G	novel	s_B36244	s_B36244_NT	A	A	c.1786A>G	p.Ile596Val	p.I596V	ENSMUST00000107196	15/23	27	19	8	0.296296	30	30	0	0	PASS	CAT	.	.	92375714	mutect	chr7:92375714-92375714	chr7:92375714-92375714:A:G	chr7:92375714-92375714:A:G::s_B36244:s_B36244_NT	CAT	Dlg2,missense_variant,p.Ile738Val,ENSMUST00000231777,;Dlg2,missense_variant,p.Ile631Val,ENSMUST00000238467,;Dlg2,missense_variant,p.Ile631Val,ENSMUST00000238619,;Dlg2,missense_variant,p.Ile596Val,ENSMUST00000107196,NM_011807.3;Dlg2,missense_variant,p.Ile631Val,ENSMUST00000238608,;Dlg2,missense_variant,p.Ile596Val,ENSMUST00000074273,;Dlg2,missense_variant,p.Ile499Val,ENSMUST00000107193,;Dlg2,misse…	G	ENSMUSG00000052572	ENSMUST00000107196	Transcript	missense_variant	2087/7490	1786/2559	596/852
C2cd3	0	.	GRCm38	7	100432278	100432278	+	Nonsense_Mutation	SNP	C	C	G	novel	s_B36934	s_B36934_NT	C	C	c.4260C>G	p.Tyr1420Ter	p.Y1420*	ENSMUST00000051777	23/33	61	37	24	0.393443	62	61	1	0.016129	PASS	ACC	.	.	100432278	mutect	chr7:100432278-100432278	chr7:100432278-100432278:C:G	chr7:100432278-100432278:C:G::s_B36934:s_B36934_NT	ACC	C2cd3,stop_gained,p.Tyr1420Ter,ENSMUST00000051777,NM_001017985.3;C2cd3,stop_gained,p.Tyr1420Ter,ENSMUST00000098259,;C2cd3,stop_gained,p.Tyr1043Ter,ENSMUST00000119647,;C2cd3,stop_gained,p.Tyr189Ter,ENSMUST00000120196,;C2cd3,non_coding_transcript_exon_variant,,ENSMUST00000185051,;	G	ENSMUSG00000047248	ENSMUST00000051777	Transcript	stop_gained	4469/7803	4260/6972	1420/2323
Olfr639	0	.	GRCm38	7	104012046	104012046	+	Missense_Mutation	SNP	A	A	C	novel	s_B36244	s_B36244_NT	A	A	c.655T>G	p.Ser219Ala	p.S219A	ENSMUST00000215653	2/2	51	38	13	0.254902	54	54	0	0	PASS	GAG	.	.	104012046	mutect	chr7:104012046-104012046	chr7:104012046-104012046:A:C	chr7:104012046-104012046:A:C::s_B36244:s_B36244_NT	GAG	Olfr639,missense_variant,p.Ser219Ala,ENSMUST00000215653,;Olfr639,missense_variant,p.Ser219Ala,ENSMUST00000106862,NM_147084.1;Olfr643,intron_variant,,ENSMUST00000138055,;	C	ENSMUSG00000066263	ENSMUST00000215653	Transcript	missense_variant	755/6570	655/951	219/316
Syt9	0	.	GRCm38	7	107506572	107506572	+	Missense_Mutation	SNP	T	T	C	novel	s_B34286	s_B34286_NT	T	T	c.1421T>C	p.Leu474Pro	p.L474P	ENSMUST00000073459	6/7	56	29	27	0.482143	65	65	0	0	PASS	CTG	.	.	107506572	mutect	chr7:107506572-107506572	chr7:107506572-107506572:T:C	chr7:107506572-107506572:T:C::s_B34286:s_B34286_NT	CTG	Syt9,missense_variant,p.Leu474Pro,ENSMUST00000073459,NM_021889.4;Syt9,3_prime_UTR_variant,,ENSMUST00000130414,;Syt9,non_coding_transcript_exon_variant,,ENSMUST00000144003,;Syt9,non_coding_transcript_exon_variant,,ENSMUST00000127444,;	C	ENSMUSG00000062542	ENSMUST00000073459	Transcript	missense_variant	1634/3817	1421/1476	474/491
Adam24	0	.	GRCm38	8	40681698	40681698	+	Missense_Mutation	SNP	A	A	G	rs46272175	s_B36244	s_B36244_NT	A	A	c.2204A>G	p.Glu735Gly	p.E735G	ENSMUST00000051614	2/2	77	3	74	0.961039	72	71	0	0	PASS	GAG	.	.	40681698	mutect	chr8:40681698-40681698	chr8:40681698-40681698:A:G	chr8:40681698-40681698:A:G::s_B36244:s_B36244_NT	GAG	Adam24,missense_variant,p.Glu735Gly,ENSMUST00000051614,NM_010086.5;Gm45660,downstream_gene_variant,,ENSMUST00000210267,;	G	ENSMUSG00000046723	ENSMUST00000051614	Transcript	missense_variant	2386/2887	2204/2286	735/761
Adam24	0	.	GRCm38	8	40681704	40681704	+	Missense_Mutation	SNP	G	G	C	rs33489704	s_B36244	s_B36244_NT	G	G	c.2210G>C	p.Arg737Thr	p.R737T	ENSMUST00000051614	2/2	83	9	74	0.891566	71	71	0	0	RESCUE	AGA	rs33489704	.	40681704	mutect.Rescue	chr8:40681704-40681704	chr8:40681704-40681704:G:C	chr8:40681704-40681704:G:C::s_B36244:s_B36244_NT	AGA	Adam24,missense_variant,p.Arg737Thr,ENSMUST00000051614,NM_010086.5;Gm45660,downstream_gene_variant,,ENSMUST00000210267,;	C	ENSMUSG00000046723	ENSMUST00000051614	Transcript	missense_variant	2392/2887	2210/2286	737/761
Olfr919	0	.	GRCm38	9	38697635	38697635	+	Missense_Mutation	SNP	G	G	C	novel	s_B36934	s_B36934_NT	G	G	c.742C>G	p.His248Asp	p.H248D	ENSMUST00000071425	1/1	50	0	50	1	119	119	0	0	PASS	TGG	.	.	38697635	mutect	chr9:38697635-38697635	chr9:38697635-38697635:G:C	chr9:38697635-38697635:G:C::s_B36934:s_B36934_NT	TGG	Olfr919,missense_variant,p.His244Asp,ENSMUST00000215612,;Olfr919,missense_variant,p.His244Asp,ENSMUST00000217508,;Olfr919,missense_variant,p.His248Asp,ENSMUST00000071425,NM_146440.1;	C	ENSMUSG00000056961	ENSMUST00000071425	Transcript	missense_variant	742/948	742/948	248/315
Fdxacb1	0	.	GRCm38	9	50772420	50772420	+	Missense_Mutation	SNP	C	C	T	novel	s_B36244	s_B36244_NT	C	C	c.1682C>T	p.Ser561Phe	p.S561F	ENSMUST00000042391	5/5	61	52	9	0.147541	62	62	0	0	PASS	TCT	.	.	50772420	mutect	chr9:50772420-50772420	chr9:50772420-50772420:C:T	chr9:50772420-50772420:C:T::s_B36244:s_B36244_NT	TCT	Fdxacb1,missense_variant,p.Ser561Phe,ENSMUST00000042391,NM_198675.2;Fdxacb1,missense_variant,p.Ser359Phe,ENSMUST00000176335,;Alg9,upstream_gene_variant,,ENSMUST00000034561,NM_133981.2;1110032A03Rik,upstream_gene_variant,,ENSMUST00000042468,NM_023483.4;Alg9,upstream_gene_variant,,ENSMUST00000159576,;1110032A03Rik,upstream_gene_variant,,ENSMUST00000176238,NM_001361107.1;Fdxacb1,downstream_gene_vari…	T	ENSMUSG00000037845	ENSMUST00000042391	Transcript	missense_variant	1730/2658	1682/1869	561/622
Map3k5	0	.	GRCm38	10	20131982	20131982	+	Missense_Mutation	SNP	A	A	T	novel	s_B36934	s_B36934_NT	A	A	c.3556A>T	p.Ser1186Cys	p.S1186C	ENSMUST00000095806	26/30	27	6	21	0.777778	28	28	0	0	PASS	TAG	.	.	20131982	mutect	chr10:20131982-20131982	chr10:20131982-20131982:A:T	chr10:20131982-20131982:A:T::s_B36934:s_B36934_NT	TAG	Map3k5,missense_variant,p.Ser1186Cys,ENSMUST00000095806,NM_008580.4;Map3k5,missense_variant,p.Ser1178Cys,ENSMUST00000120259,;Map3k5,downstream_gene_variant,,ENSMUST00000156369,;	T	ENSMUSG00000071369	ENSMUST00000095806	Transcript	missense_variant	3690/5450	3556/4143	1186/1380
Lama2	0	.	GRCm38	10	27224039	27224039	+	Missense_Mutation	SNP	A	A	C	novel	s_B36244	s_B36244_NT	A	A	c.2469T>G	p.Ser823Arg	p.S823R	ENSMUST00000092639	18/65	111	74	37	0.333333	88	88	0	0	PASS	GAC	.	.	27224039	mutect	chr10:27224039-27224039	chr10:27224039-27224039:A:C	chr10:27224039-27224039:A:C::s_B36244:s_B36244_NT	GAC	Lama2,missense_variant,p.Ser823Arg,ENSMUST00000092639,NM_008481.2;Lama2,missense_variant,p.Ser823Arg,ENSMUST00000189575,;,regulatory_region_variant,,ENSMUSR00000308537,;	C	ENSMUSG00000019899	ENSMUST00000092639	Transcript	missense_variant	2516/9614	2469/9357	823/3118
Soga3	0	.	GRCm38	10	29196914	29196914	+	Missense_Mutation	SNP	A	A	T	novel	s_B36934	s_B36934_NT	A	A	c.2201A>T	p.Tyr734Phe	p.Y734F	ENSMUST00000092629	6/7	46	32	14	0.304348	79	79	0	0	PASS	TAC	.	.	29196914	mutect	chr10:29196914-29196914	chr10:29196914-29196914:A:T	chr10:29196914-29196914:A:T::s_B36934:s_B36934_NT	TAC	Soga3,missense_variant,p.Tyr734Phe,ENSMUST00000092629,NM_026138.2;Gm49353,upstream_gene_variant,,ENSMUST00000217011,;Soga3,downstream_gene_variant,,ENSMUST00000213451,;Soga3,downstream_gene_variant,,ENSMUST00000214863,;	T	ENSMUSG00000038916	ENSMUST00000092629	Transcript	missense_variant	2893/4105	2201/2838	734/945
Dazap1	0	.	GRCm38	10	80277652	80277652	+	Missense_Mutation	SNP	G	G	C	novel	s_B36244	s_B36244_NT	G	G	c.384G>C	p.Glu128Asp	p.E128D	ENSMUST00000092305	5/12	121	113	8	0.0661157	83	83	0	0	PASS	AGC	.	.	80277652	mutect	chr10:80277652-80277652	chr10:80277652-80277652:G:C	chr10:80277652-80277652:G:C::s_B36244:s_B36244_NT	AGC	Dazap1,missense_variant,p.Glu127Asp,ENSMUST00000105362,NM_133188.2;Dazap1,missense_variant,p.Glu128Asp,ENSMUST00000092305,NM_001122604.1;Dazap1,missense_variant,p.Glu127Asp,ENSMUST00000105361,NM_001122605.1;Dazap1,missense_variant,p.Glu119Asp,ENSMUST00000156935,;Mir6911,upstream_gene_variant,,ENSMUST00000184241,;Gm15122,downstream_gene_variant,,ENSMUST00000135434,;Dazap1,non_coding_transcript_exo…	C	ENSMUSG00000069565	ENSMUST00000092305	Transcript	missense_variant	460/1994	384/1221	128/406
Kera	0	.	GRCm38	10	97609142	97609142	+	Missense_Mutation	SNP	T	T	C	novel	s_B36244	s_B36244_NT	T	T	c.362T>C	p.Leu121Pro	p.L121P	ENSMUST00000105286	2/3	101	50	51	0.50495	87	86	0	0	PASS	CTA	.	.	97609142	mutect	chr10:97609142-97609142	chr10:97609142-97609142:T:C	chr10:97609142-97609142:T:C::s_B36244:s_B36244_NT	CTA	Kera,missense_variant,p.Leu121Pro,ENSMUST00000105286,NM_008438.3;,regulatory_region_variant,,ENSMUSR00000507483,;	C	ENSMUSG00000019932	ENSMUST00000105286	Transcript	missense_variant	869/2280	362/1056	121/351
Prim1	0	.	GRCm38	10	128026588	128026588	+	Splice_Site	SNP	G	G	A	novel	s_B34286	s_B34286_NT	G	G	c.1049+1G>A		p.X350_splice	ENSMUST00000026461		72	49	23	0.319444	51	51	0	0	PASS	GGT	.	.	128026588	mutect	chr10:128026588-128026588	chr10:128026588-128026588:G:A	chr10:128026588-128026588:G:A::s_B34286:s_B34286_NT	GGT	Prim1,splice_donor_variant,,ENSMUST00000026461,NM_008921.2;Prim1,splice_donor_variant,,ENSMUST00000178041,;Prim1,splice_donor_variant,,ENSMUST00000133285,;Prim1,downstream_gene_variant,,ENSMUST00000135580,;Prim1,upstream_gene_variant,,ENSMUST00000138330,;	A	ENSMUSG00000025395	ENSMUST00000026461	Transcript	splice_donor_variant
Fbxo48	0	.	GRCm38	11	16954256	16954256	+	Missense_Mutation	SNP	C	C	G	novel	s_B36244	s_B36244_NT	C	C	c.407C>G	p.Ala136Gly	p.A136G	ENSMUST00000061327	4/4	91	82	9	0.0989011	45	45	0	0	PASS	GCT	.	.	16954256	mutect	chr11:16954256-16954256	chr11:16954256-16954256:C:G	chr11:16954256-16954256:C:G::s_B36244:s_B36244_NT	GCT	Fbxo48,missense_variant,p.Ala136Gly,ENSMUST00000061327,NM_176982.2;Fbxo48,missense_variant,p.Ala136Gly,ENSMUST00000109635,NM_001359162.1;Eldr,upstream_gene_variant,,ENSMUST00000123734,;Eldr,upstream_gene_variant,,ENSMUST00000129735,;Eldr,upstream_gene_variant,,ENSMUST00000130392,;Eldr,upstream_gene_variant,,ENSMUST00000136053,;Eldr,upstream_gene_variant,,ENSMUST00000139271,;Eldr,upstream_gene_var…	G	ENSMUSG00000044966	ENSMUST00000061327	Transcript	missense_variant	1601/2117	407/486	136/161
Glp2r	0	.	GRCm38	11	67709646	67709646	+	Missense_Mutation	SNP	C	C	G	rs221859095	s_B34286	s_B34286_NT	C	C	c.1376G>C	p.Gly459Ala	p.G459A	ENSMUST00000051765	13/13	42	0	42	1	42	42	0	0	PASS	ACC	rs221859095	.	67709646	mutect	chr11:67709646-67709646	chr11:67709646-67709646:C:G	chr11:67709646-67709646:C:G::s_B34286:s_B34286_NT	ACC	Glp2r,missense_variant,p.Gly459Ala,ENSMUST00000051765,NM_175681.3;Glp2r,intron_variant,,ENSMUST00000021289,;	G	ENSMUSG00000049928	ENSMUST00000051765	Transcript	missense_variant	1657/4873	1376/1539	459/512
Cntrob	0	.	GRCm38	11	69309481	69309481	+	Missense_Mutation	SNP	T	T	G	novel	s_B36244	s_B36244_NT	T	T	c.1586A>C	p.Asp529Ala	p.D529A	ENSMUST00000092973	12/19	68	54	14	0.205882	54	54	0	0	PASS	GTC	.	.	69309481	mutect	chr11:69309481-69309481	chr11:69309481-69309481:T:G	chr11:69309481-69309481:T:G::s_B36244:s_B36244_NT	GTC	Cntrob,missense_variant,p.Asp529Ala,ENSMUST00000092973,NM_172560.3;Cntrob,intron_variant,,ENSMUST00000176938,;Cntrob,upstream_gene_variant,,ENSMUST00000135979,;Cntrob,3_prime_UTR_variant,,ENSMUST00000123176,;Cntrob,downstream_gene_variant,,ENSMUST00000148490,;Cntrob,upstream_gene_variant,,ENSMUST00000156175,;	G	ENSMUSG00000032782	ENSMUST00000092973	Transcript	missense_variant	2399/3861	1586/2664	529/887
Tbx21	0	.	GRCm38	11	97101598	97101598	+	Missense_Mutation	SNP	T	T	G	novel	s_B36934	s_B36934_NT	T	T	c.646A>C	p.Asn216His	p.N216H	ENSMUST00000001484	3/6	78	68	10	0.128205	47	46	1	0.0212766	PASS	TTC	.	.	97101598	mutect	chr11:97101598-97101598	chr11:97101598-97101598:T:G	chr11:97101598-97101598:T:G::s_B36934:s_B36934_NT	TTC	Tbx21,missense_variant,p.Asn216His,ENSMUST00000001484,NM_019507.2;Gm11573,downstream_gene_variant,,ENSMUST00000119956,;	G	ENSMUSG00000001444	ENSMUST00000001484	Transcript	missense_variant,splice_region_variant	840/2488	646/1593	216/530
Map3k14	0	.	GRCm38	11	103239388	103239388	+	Missense_Mutation	SNP	T	T	A	novel	s_B34286	s_B34286_NT	T	T	c.702A>T	p.Gln234His	p.Q234H	ENSMUST00000021324	5/16	71	52	19	0.267606	91	91	0	0	PASS	ATT	.	.	103239388	mutect	chr11:103239388-103239388	chr11:103239388-103239388:T:A	chr11:103239388-103239388:T:A::s_B34286:s_B34286_NT	ATT	Map3k14,missense_variant,p.Gln234His,ENSMUST00000021324,NM_016896.3;Map3k14,non_coding_transcript_exon_variant,,ENSMUST00000152300,;Map3k14,non_coding_transcript_exon_variant,,ENSMUST00000152677,;	A	ENSMUSG00000020941	ENSMUST00000021324	Transcript	missense_variant	856/4246	702/2829	234/942
Gm11639	0	.	GRCm38	11	105109427	105109427	+	Missense_Mutation	SNP	A	A	G	novel	s_B36244	s_B36244_NT	A	A	c.16969A>G	p.Lys5657Glu	p.K5657E	ENSMUST00000212287	186/188	91	74	17	0.186813	48	48	0	0	PASS	GAA	.	.	105109427	mutect	chr11:105109427-105109427	chr11:105109427-105109427:A:G	chr11:105109427-105109427:A:G::s_B36244:s_B36244_NT	GAA	Gm11639,missense_variant,p.Lys5657Glu,ENSMUST00000212287,;Efcab3,missense_variant,p.Lys281Glu,ENSMUST00000021029,NM_001081046.1;Efcab3,downstream_gene_variant,,ENSMUST00000137086,;Efcab3,upstream_gene_variant,,ENSMUST00000154543,;	G	ENSMUSG00000040838	ENSMUST00000212287	Transcript	missense_variant	17207/17665	16969/17427	5657/5808
Zfp457	0	.	GRCm38	13	67293189	67293189	+	Missense_Mutation	SNP	C	C	T	novel	s_B36244	s_B36244_NT	C	C	c.1321G>A	p.Gly441Arg	p.G441R	ENSMUST00000049705	4/4	316	257	59	0.186709	235	235	0	0	RESCUE	CCT	.	.	67293189	mutect.Rescue	chr13:67293189-67293189	chr13:67293189-67293189:C:T	chr13:67293189-67293189:C:T::s_B36244:s_B36244_NT	CCT	Zfp457,missense_variant,p.Gly441Arg,ENSMUST00000049705,NM_001003666.2;Zfp457,missense_variant,p.Gly345Arg,ENSMUST00000224325,;Zfp457,upstream_gene_variant,,ENSMUST00000225338,;Zfp457,non_coding_transcript_exon_variant,,ENSMUST00000225090,;	T	ENSMUSG00000055341	ENSMUST00000049705	Transcript	missense_variant	1378/2117	1321/1944	441/647
BC067074	0	.	GRCm38	13	113368990	113368990	+	Missense_Mutation	SNP	G	G	T	novel	s_B34286	s_B34286_NT	G	G	c.6652G>T	p.Asp2218Tyr	p.D2218Y	ENSMUST00000136755	10/10	56	30	26	0.464286	69	69	0	0	PASS	AGA	.	.	113368990	mutect	chr13:113368990-113368990	chr13:113368990-113368990:G:T	chr13:113368990-113368990:G:T::s_B34286:s_B34286_NT	AGA	BC067074,missense_variant,p.Asp2218Tyr,ENSMUST00000136755,;BC067074,missense_variant,p.Asp676Tyr,ENSMUST00000078163,;BC067074,intron_variant,,ENSMUST00000135096,;,regulatory_region_variant,,ENSMUSR00000081395,;	T	ENSMUSG00000021763	ENSMUST00000136755	Transcript	missense_variant	6749/8274	6652/7176	2218/2391
Olfr742	0	.	GRCm38	14	50515610	50515610	+	Missense_Mutation	SNP	T	T	A	novel	s_B34286	s_B34286_NT	T	T	c.405T>A	p.His135Gln	p.H135Q	ENSMUST00000217437	3/3	131	80	51	0.389313	214	214	0	0	PASS	ATT	.	.	50515610	mutect	chr14:50515610-50515610	chr14:50515610-50515610:T:A	chr14:50515610-50515610:T:A::s_B34286:s_B34286_NT	ATT	Olfr742,missense_variant,p.His135Gln,ENSMUST00000217437,;Olfr742,missense_variant,p.His135Gln,ENSMUST00000213935,;Olfr742,missense_variant,p.His135Gln,ENSMUST00000089836,NM_146430.2;	A	ENSMUSG00000068431	ENSMUST00000217437	Transcript	missense_variant	709/2244	405/936	135/311
Cyp2d12	0	.	GRCm38	15	82558108	82558108	+	Missense_Mutation	SNP	A	A	C	novel	s_B36244	s_B36244_NT	A	A	c.943A>C	p.Thr315Pro	p.T315P	ENSMUST00000068861	6/9	247	171	76	0.307692	222	222	0	0	PASS	AAC	.	.	82558108	mutect	chr15:82558108-82558108	chr15:82558108-82558108:A:C	chr15:82558108-82558108:A:C::s_B36244:s_B36244_NT	AAC	Cyp2d12,missense_variant,p.Thr315Pro,ENSMUST00000068861,NM_201360.2;Cyp2d12,missense_variant,p.Thr264Pro,ENSMUST00000229904,NM_001355665.1;Cyp2d12,downstream_gene_variant,,ENSMUST00000229103,;Gm27924,downstream_gene_variant,,ENSMUST00000184191,;Cyp2d12,non_coding_transcript_exon_variant,,ENSMUST00000229792,;Cyp2d12,non_coding_transcript_exon_variant,,ENSMUST00000229988,;Cyp2d12,non_coding_transcr…	C	ENSMUSG00000096852	ENSMUST00000068861	Transcript	missense_variant	1001/1654	943/1515	315/504
Gtse1	0	.	GRCm38	15	85875165	85875165	+	Missense_Mutation	SNP	G	G	A	novel	s_B36934	s_B36934_NT	G	G	c.1873G>A	p.Asp625Asn	p.D625N	ENSMUST00000231074	9/11	65	50	15	0.230769	40	40	0	0	PASS	AGA	.	.	85875165	mutect	chr15:85875165-85875165	chr15:85875165-85875165:G:A	chr15:85875165-85875165:G:A::s_B36934:s_B36934_NT	AGA	Gtse1,missense_variant,p.Asp625Asn,ENSMUST00000231074,NM_013882.2;Gtse1,missense_variant,p.Asp625Asn,ENSMUST00000170629,NM_001168672.1;Trmu,upstream_gene_variant,,ENSMUST00000023019,NM_028063.2;Gm49548,downstream_gene_variant,,ENSMUST00000229871,;Trmu,upstream_gene_variant,,ENSMUST00000160733,;Trmu,upstream_gene_variant,,ENSMUST00000162491,;Trmu,upstream_gene_variant,,ENSMUST00000162601,;	A	ENSMUSG00000022385	ENSMUST00000231074	Transcript	missense_variant	1998/2692	1873/2226	625/741
Slc2a13	0	.	GRCm38	15	91497497	91497497	+	Missense_Mutation	SNP	T	T	G	novel	s_B34286	s_B34286_NT	T	T	c.788A>C	p.Lys263Thr	p.K263T	ENSMUST00000109283	3/10	67	49	18	0.268657	51	51	0	0	PASS	CTT	.	.	91497497	mutect	chr15:91497497-91497497	chr15:91497497-91497497:T:G	chr15:91497497-91497497:T:G::s_B34286:s_B34286_NT	CTT	Slc2a13,missense_variant,p.Lys263Thr,ENSMUST00000109283,NM_001033633.3;	G	ENSMUSG00000036298	ENSMUST00000109283	Transcript	missense_variant	952/6536	788/1914	263/637
Scn8a	0	.	GRCm38	15	101011020	101011020	+	Missense_Mutation	SNP	T	T	C	novel	s_B36934	s_B36934_NT	T	T	c.2368T>C	p.Phe790Leu	p.F790L	ENSMUST00000082209	15/27	52	35	17	0.326923	50	50	0	0	PASS	GTT	.	.	101011020	mutect	chr15:101011020-101011020	chr15:101011020-101011020:T:C	chr15:101011020-101011020:T:C::s_B36934:s_B36934_NT	GTT	Scn8a,missense_variant,p.Phe800Leu,ENSMUST00000108909,;Scn8a,missense_variant,p.Phe790Leu,ENSMUST00000082209,NM_001077499.2;Scn8a,missense_variant,p.Phe790Leu,ENSMUST00000108910,NM_011323.3;Scn8a,missense_variant,p.Phe790Leu,ENSMUST00000201549,;Scn8a,missense_variant,p.Phe790Leu,ENSMUST00000108908,;Scn8a,missense_variant,p.Phe790Leu,ENSMUST00000200963,;Scn8a,missense_variant,p.Phe790Leu,ENSMUST00…	C	ENSMUSG00000023033	ENSMUST00000082209	Transcript	missense_variant	2483/11293	2368/5937	790/1978
Gspt1	0	.	GRCm38	16	11230570	11230570	+	Missense_Mutation	SNP	G	G	A	novel	s_B36934	s_B36934_NT	G	G	c.1190C>T	p.Pro397Leu	p.P397L	ENSMUST00000080030	9/15	39	15	24	0.615385	50	50	0	0	PASS	CGG	.	.	11230570	mutect	chr16:11230570-11230570	chr16:11230570-11230570:G:A	chr16:11230570-11230570:G:A::s_B36934:s_B36934_NT	CGG	Gspt1,missense_variant,p.Pro396Leu,ENSMUST00000167571,NM_001130008.1;Gspt1,missense_variant,p.Pro397Leu,ENSMUST00000080030,NM_146066.2;2610020C07Rik,intron_variant,,ENSMUST00000230245,;2610020C07Rik,downstream_gene_variant,,ENSMUST00000181526,;Gspt1,upstream_gene_variant,,ENSMUST00000164098,;Gspt1,downstream_gene_variant,,ENSMUST00000166063,;	A	ENSMUSG00000062203	ENSMUST00000080030	Transcript	missense_variant	1402/2898	1190/1911	397/636
Cdc45	0	.	GRCm38	16	18795879	18795879	+	Missense_Mutation	SNP	T	T	A	novel	s_B34286	s_B34286_NT	T	T	c.770A>T	p.Glu257Val	p.E257V	ENSMUST00000000028	11/20	57	45	12	0.210526	64	64	0	0	PASS	CTC	.	.	18795879	mutect	chr16:18795879-18795879	chr16:18795879-18795879:T:A	chr16:18795879-18795879:T:A::s_B34286:s_B34286_NT	CTC	Cdc45,missense_variant,p.Glu257Val,ENSMUST00000000028,NM_009862.2,NM_001358206.1;Cdc45,missense_variant,p.Glu211Val,ENSMUST00000096990,NM_001161623.2;	A	ENSMUSG00000000028	ENSMUST00000000028	Transcript	missense_variant	1083/2143	770/1701	257/566
Cdc45	0	.	GRCm38	16	18795880	18795880	+	Nonsense_Mutation	SNP	C	C	A	novel	s_B34286	s_B34286_NT	C	C	c.769G>T	p.Glu257Ter	p.E257*	ENSMUST00000000028	11/20	57	45	12	0.210526	63	63	0	0	PASS	TCG	.	.	18795880	mutect	chr16:18795880-18795880	chr16:18795880-18795880:C:A	chr16:18795880-18795880:C:A::s_B34286:s_B34286_NT	TCG	Cdc45,stop_gained,p.Glu257Ter,ENSMUST00000000028,NM_009862.2,NM_001358206.1;Cdc45,stop_gained,p.Glu211Ter,ENSMUST00000096990,NM_001161623.2;	A	ENSMUSG00000000028	ENSMUST00000000028	Transcript	stop_gained	1082/2143	769/1701	257/566
Dgkg	0	.	GRCm38	16	22576805	22576805	+	Splice_Site	SNP	C	C	A	novel	s_B36244	s_B36244_NT	C	C	c.784-1G>T		p.X262_splice	ENSMUST00000089925		68	53	15	0.220588	52	52	0	0	PASS	CCT	.	.	22576805	mutect	chr16:22576805-22576805	chr16:22576805-22576805:C:A	chr16:22576805-22576805:C:A::s_B36244:s_B36244_NT	CCT	Dgkg,splice_acceptor_variant,,ENSMUST00000023578,NM_001346673.1;Dgkg,splice_acceptor_variant,,ENSMUST00000089925,NM_138650.2;Dgkg,splice_acceptor_variant,,ENSMUST00000137311,;	A	ENSMUSG00000022861	ENSMUST00000089925	Transcript	splice_acceptor_variant
Muc4	0	.	GRCm38	16	32753522	32753522	+	Missense_Mutation	SNP	A	A	G	novel	s_B36934	s_B36934_NT	A	A	c.3397A>G	p.Thr1133Ala	p.T1133A	ENSMUST00000096106	3/27	187	173	14	0.0748663	387	387	0	0	PASS	CAC	.	.	32753522	mutect	chr16:32753522-32753522	chr16:32753522-32753522:A:G	chr16:32753522-32753522:A:G::s_B36934:s_B36934_NT	CAC	Muc4,missense_variant,p.Thr1133Ala,ENSMUST00000096106,NM_080457.3;Muc4,downstream_gene_variant,,ENSMUST00000132475,;Muc4,upstream_gene_variant,,ENSMUST00000135753,;Muc4,non_coding_transcript_exon_variant,,ENSMUST00000142355,;	G	ENSMUSG00000079620	ENSMUST00000096106	Transcript	missense_variant	3891/11277	3397/10413	1133/3470
Robo2	0	.	GRCm38	16	73971054	73971054	+	Missense_Mutation	SNP	C	C	A	novel	s_B34286	s_B34286_NT	C	C	c.1849G>T	p.Asp617Tyr	p.D617Y	ENSMUST00000117785	12/28	25	13	12	0.48	36	36	0	0	PASS	CCT	.	.	73971054	mutect	chr16:73971054-73971054	chr16:73971054-73971054:C:A	chr16:73971054-73971054:C:A::s_B34286:s_B34286_NT	CCT	Robo2,missense_variant,p.Asp617Tyr,ENSMUST00000117785,NM_175549.5;Robo2,missense_variant,p.Asp621Tyr,ENSMUST00000226478,NM_001358490.1,NM_001358491.1,NM_001358493.1;Robo2,missense_variant,p.Asp617Tyr,ENSMUST00000117200,NM_001358492.1,NM_001358494.1;Robo2,missense_variant,p.Asp621Tyr,ENSMUST00000227347,;Gm24272,upstream_gene_variant,,ENSMUST00000102329,;	A	ENSMUSG00000052516	ENSMUST00000117785	Transcript	missense_variant,splice_region_variant	1926/8591	1849/4527	617/1508
C4b	0	.	GRCm38	17	34740341	34740341	+	Nonsense_Mutation	SNP	G	G	A	novel	s_B36244	s_B36244_NT	G	G	c.1258C>T	p.Gln420Ter	p.Q420*	ENSMUST00000069507	11/41	120	100	20	0.166667	77	77	0	0	PASS	TGT	.	.	34740341	mutect	chr17:34740341-34740341	chr17:34740341-34740341:G:A	chr17:34740341-34740341:G:A::s_B36244:s_B36244_NT	TGT	C4b,stop_gained,p.Gln420Ter,ENSMUST00000069507,NM_009780.2;C4b,upstream_gene_variant,,ENSMUST00000173057,;,regulatory_region_variant,,ENSMUSR00000594733,;Stk19-ps1,downstream_gene_variant,,ENSMUST00000174597,;	A	ENSMUSG00000073418	ENSMUST00000069507	Transcript	stop_gained	1314/5379	1258/5217	420/1738
Olfr121	0	.	GRCm38	17	37751905	37751905	+	Missense_Mutation	SNP	G	G	A	novel	s_B36244	s_B36244_NT	G	G	c.50G>A	p.Arg17His	p.R17H	ENSMUST00000174675	3/3	167	150	17	0.101796	127	127	0	0	PASS	CGC	.	.	37751905	mutect	chr17:37751905-37751905	chr17:37751905-37751905:G:A	chr17:37751905-37751905:G:A::s_B36244:s_B36244_NT	CGC	Olfr121,missense_variant,p.Arg17His,ENSMUST00000174675,;Olfr121,missense_variant,p.Arg17His,ENSMUST00000074555,NM_146629.2;	A	ENSMUSG00000060017	ENSMUST00000174675	Transcript	missense_variant	230/1494	50/966	17/321
Polh	0	.	GRCm38	17	46172403	46172404	+	Frame_Shift_Ins	INS	-	-	A	novel	s_B34286	s_B34286_NT	-	-	c.1934dup	p.Leu645PhefsTer30	p.L645Ffs*30	ENSMUST00000024749	11/11	79	47	32	0.405063	62	62	0	0	.	GCA	.	614.11	46172403	HaplotypeCaller	chr17:46172403-46172404	chr17:46172403-46172404:-:A	chr17:46172403-46172404:-:A::s_B34286:s_B34286_NT		Polh,frameshift_variant,p.Leu645PhefsTer30,ENSMUST00000024749,NM_001364947.1,NM_030715.4;Gtpbp2,downstream_gene_variant,,ENSMUST00000024748,NM_019581.3,NM_001145979.1,NM_001357745.1;Gtpbp2,downstream_gene_variant,,ENSMUST00000166701,;Gtpbp2,downstream_gene_variant,,ENSMUST00000172170,;Polh,3_prime_UTR_variant,,ENSMUST00000233438,;Gtpbp2,downstream_gene_variant,,ENSMUST00000166252,;Gtpbp2,downstre…	A	ENSMUSG00000023953	ENSMUST00000024749	Transcript	frameshift_variant	2189-2190/3238	1934-1935/2085	645/694
Ecscr	0	.	GRCm38	18	35716761	35716763	+	In_Frame_Del	DEL	CTG	CTG	-	rs217360380	s_B36244	s_B36244_NT	CTG	CTG	c.318_320del	p.Ser106del	p.S106del	ENSMUST00000097618	4/9	113	96	17	0.150442	95	92	3	0.0315789	.	TCCTGC	rs217360380	384.72	35716760	HaplotypeCaller	chr18:35716761-35716763	chr18:35716761-35716763:CTG:-	chr18:35716761-35716763:CTG:-::s_B36244:s_B36244_NT		Ecscr,inframe_deletion,p.Ser106del,ENSMUST00000097618,NM_001033141.2;Ecscr,inframe_deletion,p.Ser111del,ENSMUST00000133064,NM_001368652.1,NM_001368651.1;Ecscr,inframe_deletion,p.Ser63del,ENSMUST00000134656,;Ecscr,inframe_deletion,p.Ser63del,ENSMUST00000123973,;1700066B19Rik,intron_variant,,ENSMUST00000143778,;Ecscr,downstream_gene_variant,,ENSMUST00000124237,;Ecscr,downstream_gene_variant,,ENSMUS…	-	ENSMUSG00000073599	ENSMUST00000097618	Transcript	inframe_deletion	399-401/1114	318-320/693	106-107/230
Tcerg1	0	.	GRCm38	18	42536300	42536300	+	Missense_Mutation	SNP	G	G	C	novel	s_B34286	s_B34286_NT	G	G	c.1327G>C	p.Ala443Pro	p.A443P	ENSMUST00000237602	7/22	42	32	10	0.238095	27	26	0	0	PASS	AGC	.	.	42536300	mutect	chr18:42536300-42536300	chr18:42536300-42536300:G:C	chr18:42536300-42536300:G:C::s_B34286:s_B34286_NT	AGC	Tcerg1,missense_variant,p.Ala443Pro,ENSMUST00000237602,NM_001039474.1;Tcerg1,missense_variant,p.Ala422Pro,ENSMUST00000025375,NM_001289526.1,NM_001360881.1;Tcerg1,missense_variant,p.Ala422Pro,ENSMUST00000236088,;Tcerg1,missense_variant,p.Ala4Pro,ENSMUST00000236418,;Tcerg1,downstream_gene_variant,,ENSMUST00000237390,;Tcerg1,missense_variant,p.Ala443Pro,ENSMUST00000173642,;Tcerg1,upstream_gene_varia…	C	ENSMUSG00000024498	ENSMUST00000237602	Transcript	missense_variant	1367/4417	1327/3303	443/1100
Spire1	0	.	GRCm38	18	67610431	67610433	+	In_Frame_Del	DEL	GCG	GCG	-	novel	s_B34286	s_B34286_NT	GCG	GCG	c.267_269del	p.Ala90del	p.A90del	ENSMUST00000115050	1/17	88	79	9	0.102273	61	61	0	0	.	CCGCGG	.	316.5	67610430	HaplotypeCaller	chr18:67610431-67610433	chr18:67610431-67610433:GCG:-	chr18:67610431-67610433:GCG:-::s_B34286:s_B34286_NT		Spire1,inframe_deletion,p.Ala90del,ENSMUST00000115050,NM_194355.3;,regulatory_region_variant,,ENSMUSR00000608786,;	-	ENSMUSG00000024533	ENSMUST00000115050	Transcript	inframe_deletion	358-360/5405	267-269/2232	89-90/743
Fau	0	.	GRCm38	19	6059376	6059377	+	Frame_Shift_Ins	INS	-	-	C	novel	s_B36934	s_B36934_NT	-	-	c.304_305insC	p.Lys102ThrfsTer42	p.K102Tfs*42	ENSMUST00000179142	4/4	66	57	9	0.136364	67	67	0	0	.	GAA	.	1174.98	6059376	HaplotypeCaller	chr19:6059376-6059377	chr19:6059376-6059377:-:C	chr19:6059376-6059377:-:C::s_B36934:s_B36934_NT		Fau,frameshift_variant,p.Lys102ThrfsTer42,ENSMUST00000179142,NM_001190436.2;Fau,frameshift_variant,p.Lys102ThrfsTer42,ENSMUST00000178310,;Fau,frameshift_variant,p.Lys102ThrfsTer42,ENSMUST00000043074,NM_007990.4,NM_001160239.3;Fau,frameshift_variant,p.Lys102ThrfsTer42,ENSMUST00000236217,;Fau,frameshift_variant,p.Lys102ThrfsTer42,ENSMUST00000237840,;Fau,frameshift_variant,p.Lys32ThrfsTer?,ENSMUST00…	C	ENSMUSG00000038274	ENSMUST00000179142	Transcript	frameshift_variant	588-589/736	304-305/402	102/133
Fau	0	.	GRCm38	19	6059383	6059384	+	Frame_Shift_Ins	INS	-	-	T	novel	s_B36934	s_B36934_NT	-	-	c.311_312insT	p.Arg105ProfsTer39	p.R105Pfs*39	ENSMUST00000179142	4/4	65	56	9	0.138462	64	64	0	0	.	GGC	.	1218.98	6059383	HaplotypeCaller	chr19:6059383-6059384	chr19:6059383-6059384:-:T	chr19:6059383-6059384:-:T::s_B36934:s_B36934_NT		Fau,frameshift_variant,p.Arg105ProfsTer39,ENSMUST00000179142,NM_001190436.2;Fau,frameshift_variant,p.Arg105ProfsTer39,ENSMUST00000178310,;Fau,frameshift_variant,p.Arg105ProfsTer39,ENSMUST00000043074,NM_007990.4,NM_001160239.3;Fau,frameshift_variant,p.Arg105ProfsTer39,ENSMUST00000236217,;Fau,frameshift_variant,p.Arg105ProfsTer39,ENSMUST00000237840,;Fau,frameshift_variant,p.Arg35ProfsTer?,ENSMUST00…	T	ENSMUSG00000038274	ENSMUST00000179142	Transcript	frameshift_variant	595-596/736	311-312/402	104/133
Fau	0	.	GRCm38	19	6059386	6059387	+	Frame_Shift_Ins	INS	-	-	AT	novel	s_B36934	s_B36934_NT	-	-	c.314_315insAT	p.Ala106TrpfsTer?	p.A106Wfs*?	ENSMUST00000179142	4/4	63	54	9	0.142857	62	62	0	0	.	CGG	.	1233.98	6059386	HaplotypeCaller	chr19:6059386-6059387	chr19:6059386-6059387:-:AT	chr19:6059386-6059387:-:AT::s_B36934:s_B36934_NT		Fau,frameshift_variant,p.Ala106TrpfsTer?,ENSMUST00000179142,NM_001190436.2;Fau,frameshift_variant,p.Ala106TrpfsTer?,ENSMUST00000178310,;Fau,frameshift_variant,p.Ala106TrpfsTer?,ENSMUST00000043074,NM_007990.4,NM_001160239.3;Fau,frameshift_variant,p.Ala106TrpfsTer?,ENSMUST00000236217,;Fau,frameshift_variant,p.Ala106TrpfsTer?,ENSMUST00000237840,;Fau,frameshift_variant,p.Ala36TrpfsTer?,ENSMUST0000023…	AT	ENSMUSG00000038274	ENSMUST00000179142	Transcript	frameshift_variant	598-599/736	314-315/402	105/133
Fau	0	.	GRCm38	19	6059389	6059394	+	In_Frame_Del	DEL	CCAAGA	CCAAGA	-	novel	s_B36934	s_B36934_NT	CCAAGA	CCAAGA	c.317_322del	p.Ala106_Arg108delinsGly	p.A106_R108delinsG	ENSMUST00000179142	4/4	62	53	9	0.145161	62	62	0	0	.	GGCCAAGAG	.	1257.98	6059388	HaplotypeCaller	chr19:6059389-6059394	chr19:6059389-6059394:CCAAGA:-	chr19:6059389-6059394:CCAAGA:-::s_B36934:s_B36934_NT		Fau,inframe_deletion,p.Ala106_Arg108delinsGly,ENSMUST00000179142,NM_001190436.2;Fau,inframe_deletion,p.Ala106_Arg108delinsGly,ENSMUST00000178310,;Fau,inframe_deletion,p.Ala106_Arg108delinsGly,ENSMUST00000043074,NM_007990.4,NM_001160239.3;Fau,inframe_deletion,p.Ala106_Arg108delinsGly,ENSMUST00000236217,;Fau,inframe_deletion,p.Ala106_Arg108delinsGly,ENSMUST00000237840,;Fau,inframe_deletion,p.Ala36_…	-	ENSMUSG00000038274	ENSMUST00000179142	Transcript	inframe_deletion	601-606/736	317-322/402	106-108/133
Fau	0	.	GRCm38	19	6059397	6059397	+	Frame_Shift_Del	DEL	C	C	-	novel	s_B36934	s_B36934_NT	C	C	c.325del	p.Arg109GlufsTer?	p.R109Efs*?	ENSMUST00000179142	4/4	57	48	9	0.157895	49	49	0	0	.	GGCG	.	1346.98	6059396	HaplotypeCaller	chr19:6059397-6059397	chr19:6059397-6059397:C:-	chr19:6059397-6059397:C:-::s_B36934:s_B36934_NT	GCG	Fau,frameshift_variant,p.Arg109GlufsTer?,ENSMUST00000179142,NM_001190436.2;Fau,frameshift_variant,p.Arg109GlufsTer?,ENSMUST00000178310,;Fau,frameshift_variant,p.Arg109GlufsTer?,ENSMUST00000043074,NM_007990.4,NM_001160239.3;Fau,frameshift_variant,p.Arg109GlufsTer?,ENSMUST00000236217,;Fau,frameshift_variant,p.Arg109GlufsTer?,ENSMUST00000237840,;Fau,frameshift_variant,p.Arg39GlufsTer?,ENSMUST0000023…	-	ENSMUSG00000038274	ENSMUST00000179142	Transcript	frameshift_variant	609/736	325/402	109/133
Fau	0	.	GRCm38	19	6059409	6059410	+	Frame_Shift_Ins	INS	-	-	AGCTTGATGTT	novel	s_B36934	s_B36934_NT	-	-	c.338_339insGCTTGATGTTA	p.Asn113LysfsTer?	p.N113Kfs*?	ENSMUST00000179142	4/4	46	37	9	0.195652	36	36	0	0	.	CAA	.	1497.98	6059409	HaplotypeCaller	chr19:6059409-6059410	chr19:6059409-6059410:-:AGCTTGATGTT	chr19:6059409-6059410:-:AGCTTGATGTT::s_B36934:s_B36934_NT		Fau,frameshift_variant,p.Asn113LysfsTer?,ENSMUST00000179142,NM_001190436.2;Fau,frameshift_variant,p.Asn113LysfsTer?,ENSMUST00000178310,;Fau,frameshift_variant,p.Asn113LysfsTer?,ENSMUST00000043074,NM_007990.4,NM_001160239.3;Fau,frameshift_variant,p.Asn113LysfsTer?,ENSMUST00000236217,;Fau,frameshift_variant,p.Asn113LysfsTer?,ENSMUST00000237840,;Fau,frameshift_variant,p.Asn43LysfsTer?,ENSMUST0000023…	AGCTTGATGTT	ENSMUSG00000038274	ENSMUST00000179142	Transcript	frameshift_variant	621-622/736	337-338/402	113/133
Fau	0	.	GRCm38	19	6059414	6059415	+	Frame_Shift_Ins	INS	-	-	TA	novel	s_B36934	s_B36934_NT	-	-	c.342_343insTA	p.Arg115TyrfsTer?	p.R115Yfs*?	ENSMUST00000179142	4/4	40	31	9	0.225	29	29	0	0	.	GGC	.	1540.98	6059414	HaplotypeCaller	chr19:6059414-6059415	chr19:6059414-6059415:-:TA	chr19:6059414-6059415:-:TA::s_B36934:s_B36934_NT		Fau,frameshift_variant,p.Arg115TyrfsTer?,ENSMUST00000179142,NM_001190436.2;Fau,frameshift_variant,p.Arg115TyrfsTer?,ENSMUST00000178310,;Fau,frameshift_variant,p.Arg115TyrfsTer?,ENSMUST00000043074,NM_007990.4,NM_001160239.3;Fau,frameshift_variant,p.Arg115TyrfsTer?,ENSMUST00000236217,;Fau,frameshift_variant,p.Arg115TyrfsTer?,ENSMUST00000237840,;Fau,frameshift_variant,p.Arg45TyrfsTer?,ENSMUST0000023…	TA	ENSMUSG00000038274	ENSMUST00000179142	Transcript	frameshift_variant	626-627/736	342-343/402	114-115/133
Fau	0	.	GRCm38	19	6059415	6059416	+	Frame_Shift_Ins	INS	-	-	A	novel	s_B36934	s_B36934_NT	-	-	c.343_344insA	p.Arg115GlnfsTer29	p.R115Qfs*29	ENSMUST00000179142	4/4	40	31	9	0.225	29	29	0	0	.	GCG	.	1555.98	6059415	HaplotypeCaller	chr19:6059415-6059416	chr19:6059415-6059416:-:A	chr19:6059415-6059416:-:A::s_B36934:s_B36934_NT		Fau,frameshift_variant,p.Arg115GlnfsTer29,ENSMUST00000179142,NM_001190436.2;Fau,frameshift_variant,p.Arg115GlnfsTer29,ENSMUST00000178310,;Fau,frameshift_variant,p.Arg115GlnfsTer29,ENSMUST00000043074,NM_007990.4,NM_001160239.3;Fau,frameshift_variant,p.Arg115GlnfsTer29,ENSMUST00000236217,;Fau,frameshift_variant,p.Arg115GlnfsTer29,ENSMUST00000237840,;Fau,frameshift_variant,p.Arg45GlnfsTer?,ENSMUST00…	A	ENSMUSG00000038274	ENSMUST00000179142	Transcript	frameshift_variant	627-628/736	343-344/402	115/133
Atg2a	0	.	GRCm38	19	6257994	6257994	+	Missense_Mutation	SNP	C	C	T	novel	s_B36244	s_B36244_NT	C	C	c.4739C>T	p.Thr1580Ile	p.T1580I	ENSMUST00000045351	33/40	106	76	30	0.283019	63	63	0	0	PASS	ACC	.	.	6257994	mutect	chr19:6257994-6257994	chr19:6257994-6257994:C:T	chr19:6257994-6257994:C:T::s_B36244:s_B36244_NT	ACC	Atg2a,missense_variant,p.Thr1580Ile,ENSMUST00000045351,NM_194348.3;Atg2a,missense_variant,p.Thr1384Ile,ENSMUST00000145600,;Atg2a,non_coding_transcript_exon_variant,,ENSMUST00000237387,;Atg2a,non_coding_transcript_exon_variant,,ENSMUST00000151079,;Atg2a,upstream_gene_variant,,ENSMUST00000143053,;	T	ENSMUSG00000024773	ENSMUST00000045351	Transcript	missense_variant	4867/6371	4739/5745	1580/1914
Olfr1461	0	.	GRCm38	19	13165905	13165905	+	Missense_Mutation	SNP	A	A	C	novel	s_B34286	s_B34286_NT	A	A	c.890A>C	p.Glu297Ala	p.E297A	ENSMUST00000207113	3/3	112	97	15	0.133929	94	94	0	0	PASS	GAG	.	.	13165905	mutect	chr19:13165905-13165905	chr19:13165905-13165905:A:C	chr19:13165905-13165905:A:C::s_B34286:s_B34286_NT	GAG	Olfr1461,missense_variant,p.Glu297Ala,ENSMUST00000207113,;Olfr1461,missense_variant,p.Glu297Ala,ENSMUST00000053772,NM_146302.1;Olfr1461,downstream_gene_variant,,ENSMUST00000208489,;	C	ENSMUSG00000045883	ENSMUST00000207113	Transcript	missense_variant	1256/3481	890/939	297/312
Olfr1493-ps1	0	.	GRCm38	19	13727127	13727127	+	Missense_Mutation	SNP	A	A	C	novel	s_B34286	s_B34286_NT	A	A	c.865A>C	p.Ile289Leu	p.I289L	ENSMUST00000208667	3/3	90	82	8	0.0888889	70	70	0	0	RESCUE	CAT	.	.	13727127	mutect.Rescue	chr19:13727127-13727127	chr19:13727127-13727127:A:C	chr19:13727127-13727127:A:C::s_B34286:s_B34286_NT	CAT	Olfr1493-ps1,missense_variant,p.Ile289Leu,ENSMUST00000208667,;Olfr1493-ps1,missense_variant,p.Ile289Leu,ENSMUST00000207208,;	C	ENSMUSG00000109520	ENSMUST00000208667	Transcript	missense_variant	972/1828	865/951	289/316
Psat1	0	.	GRCm38	19	15920997	15920998	+	Splice_Site	INS	-	-	GAGTGTGGCAGCTTGGCAGGCCCGGGCCCAAAGTTAACCACTTGCT	novel	s_B36244	s_B36244_NT	-	-	c.61-2_61-1insAGCAAGTGGTTAACTTTGGGCCCGGGCCTGCCAAGCTGCCACACTC		p.X21_splice	ENSMUST00000025542		153	137	16	0.104575	86	84	2	0.0232558	.	CCT	.	2191.95	15920997	HaplotypeCaller	chr19:15920997-15920998	chr19:15920997-15920998:-:GAGTGTGGCAGCTTGGCAGGCCCGGGCCCAAAGTTAACCACTTGCT	chr19:15920997-15920998:-:GAGTGTGGCAGCTTGGCAGGCCCGGGCCCAAAGTTAACCACTTGCT::s_B36244:s_B36244_NT		Psat1,splice_acceptor_variant,,ENSMUST00000025542,NM_177420.2;Psat1,splice_acceptor_variant,,ENSMUST00000162053,NM_001205339.1;Psat1,splice_acceptor_variant,,ENSMUST00000162416,;Psat1,upstream_gene_variant,,ENSMUST00000159264,;Psat1,splice_acceptor_variant,,ENSMUST00000162233,;Psat1,non_coding_transcript_exon_variant,,ENSMUST00000160170,;	GAGTGTGGCAGCTTGGCAGGCCCGGGCCCAAAGTTAACCACTTGCT	ENSMUSG00000024640	ENSMUST00000025542	Transcript	splice_acceptor_variant
9930021J03Rik	0	.	GRCm38	19	29743534	29743534	+	Missense_Mutation	SNP	T	T	C	novel	s_B36934	s_B36934_NT	T	T	c.1925A>G	p.Gln642Arg	p.Q642R	ENSMUST00000175726	4/8	120	62	58	0.483333	74	74	0	0	PASS	CTG	.	.	29743534	mutect	chr19:29743534-29743534	chr19:29743534-29743534:T:C	chr19:29743534-29743534:T:C::s_B36934:s_B36934_NT	CTG	9930021J03Rik,missense_variant,p.Gln642Arg,ENSMUST00000175726,NM_172836.3;9930021J03Rik,missense_variant,p.Gln697Arg,ENSMUST00000177155,;9930021J03Rik,missense_variant,p.Gln27Arg,ENSMUST00000175764,;9930021J03Rik,missense_variant,p.Gln48Arg,ENSMUST00000176773,;,regulatory_region_variant,,ENSMUSR00000614911,;	C	ENSMUSG00000046138	ENSMUST00000175726	Transcript	missense_variant,splice_region_variant	1924/7524	1925/5919	642/1972
Tenm1	0	.	GRCm38	X	42608435	42608435	+	Missense_Mutation	SNP	C	C	G	novel	s_B36934	s_B36934_NT	C	C	c.4040G>C	p.Gly1347Ala	p.G1347A	ENSMUST00000115059	23/32	36	27	9	0.25	43	43	0	0	PASS	GCC	.	.	42608435	mutect	chrX:42608435-42608435	chrX:42608435-42608435:C:G	chrX:42608435-42608435:C:G::s_B36934:s_B36934_NT	GCC	Tenm1,missense_variant,p.Gly1347Ala,ENSMUST00000115059,;Tenm1,missense_variant,p.Gly1340Ala,ENSMUST00000115058,;Tenm1,missense_variant,p.Gly1347Ala,ENSMUST00000016294,NM_011855.4;	G	ENSMUSG00000016150	ENSMUST00000115059	Transcript	missense_variant	4124/12879	4040/8196	1347/2731
Gm364	0	.	GRCm38	X	57463232	57463232	+	Missense_Mutation	SNP	A	A	G	novel	s_B34286	s_B34286_NT	A	A	c.1507A>G	p.Arg503Gly	p.R503G	ENSMUST00000114725	13/17	60	46	14	0.233333	41	41	0	0	PASS	AAG	.	.	57463232	mutect	chrX:57463232-57463232	chrX:57463232-57463232:A:G	chrX:57463232-57463232:A:G::s_B34286:s_B34286_NT	AAG	Gm364,missense_variant,p.Arg503Gly,ENSMUST00000114725,NM_001128625.2;	G	ENSMUSG00000079584	ENSMUST00000114725	Transcript	missense_variant	1532/2156	1507/2016	503/671
F8	0	.	GRCm38	X	75286344	75286344	+	Missense_Mutation	SNP	G	G	C	novel	s_B34286	s_B34286_NT	G	G	c.4149C>G	p.His1383Gln	p.H1383Q	ENSMUST00000033539	14/26	187	178	9	0.0481283	112	112	0	0	PASS	TGT	.	.	75286344	mutect	chrX:75286344-75286344	chrX:75286344-75286344:G:C	chrX:75286344-75286344:G:C::s_B34286:s_B34286_NT	TGT	F8,missense_variant,p.His1383Gln,ENSMUST00000033539,NM_007977.2;F8,missense_variant,p.His1313Gln,ENSMUST00000114085,NM_001161374.1,NM_001161373.1;	C	ENSMUSG00000031196	ENSMUST00000033539	Transcript	missense_variant	6833/9784	4149/6960	1383/2319
Dgat2l6	0	.	GRCm38	X	100540679	100540679	+	Missense_Mutation	SNP	A	A	C	novel	s_B36244	s_B36244_NT	A	A	c.239A>C	p.Lys80Thr	p.K80T	ENSMUST00000037541	3/7	74	55	19	0.256757	73	73	0	0	PASS	AAG	.	.	100540679	mutect	chrX:100540679-100540679	chrX:100540679-100540679:A:C	chrX:100540679-100540679:A:C::s_B36244:s_B36244_NT	AAG	Dgat2l6,missense_variant,p.Lys80Thr,ENSMUST00000037541,NM_001114084.1;Dgat2l6,non_coding_transcript_exon_variant,,ENSMUST00000140551,;	C	ENSMUSG00000067597	ENSMUST00000037541	Transcript	missense_variant	321/1640	239/1014	80/337
Col4a5	0	.	GRCm38	X	141669095	141669095	+	Missense_Mutation	SNP	T	T	C	novel	s_B34286	s_B34286_NT	T	T	c.4010T>C	p.Phe1337Ser	p.F1337S	ENSMUST00000112931	45/53	147	95	52	0.353741	62	62	0	0	PASS	TTC	.	.	141669095	mutect	chrX:141669095-141669095	chrX:141669095-141669095:T:C	chrX:141669095-141669095:T:C::s_B34286:s_B34286_NT	TTC	Col4a5,missense_variant,p.Phe1337Ser,ENSMUST00000112931,NM_001163155.1;Col4a5,missense_variant,p.Phe1337Ser,ENSMUST00000112930,NM_007736.4;Col4a5,missense_variant,p.Phe446Ser,ENSMUST00000130732,;Col4a5,non_coding_transcript_exon_variant,,ENSMUST00000128669,;	C	ENSMUSG00000031274	ENSMUST00000112931	Transcript	missense_variant	4360/6536	4010/5076	1337/1691
mt-Nd4	0	.	GRCm38	M	11245	11245	+	Missense_Mutation	SNP	T	T	C	novel	s_B36244	s_B36244_NT	T	T	c.1079T>C	p.Leu360Pro	p.L360P	ENSMUST00000082414	1/1	11043	10636	406	0.0367654	6929	6924	2	0.000288642	RESCUE	CTG	.	.	11245	mutect.Rescue	chrM:11245-11245	chrM:11245-11245:T:C	chrM:11245-11245:T:C::s_B36244:s_B36244_NT	CTG	mt-Nd4,missense_variant,p.Leu360Pro,ENSMUST00000082414,;mt-Co1,downstream_gene_variant,,ENSMUST00000082402,;mt-Co2,downstream_gene_variant,,ENSMUST00000082405,;mt-Atp8,downstream_gene_variant,,ENSMUST00000082407,;mt-Atp6,downstream_gene_variant,,ENSMUST00000082408,;mt-Co3,downstream_gene_variant,,ENSMUST00000082409,;mt-Nd3,downstream_gene_variant,,ENSMUST00000082411,;mt-Nd5,upstream_gene_variant,…	C	ENSMUSG00000064363	ENSMUST00000082414	Transcript	missense_variant	1079/1378	1079/1378	360/459
[truncated: 28 more columns]
