# Supplementary material for: Loss of tumor cell MHC class II drives MAPK inhibitor insensitivity of BRAF-mutant anaplastic thyroid cancers
Source: J Clin Invest. 2025 Aug 19;135(20):e191781. doi: 10.1172/JCI191781 (PMC12520682; doi:10.1172/JCI191781)
Supplement: Supporting data values [file jci-135-191781-s317.xlsx]

## Sheet: Figure 1B
	Mean cell densitiy_CD15				Mean cell densitiy_CD163				Mean cell densitiy_CD68				Mean cell densitiy_CD3
	PTC	PDTC	ATC		PTC	PDTC	ATC		PTC	PDTC	ATC		PTC	PDTC	ATC
	1.76667	0.49	10.595		7.92667	11.45	379.16		1.55	3.695	48.195		2.7	6.75	33.785
	1.565	0.4	1.6		84.45	11.14	374.27		14.65	1.45	66.42		61.495	10.625	430.76
	3.85	0.28	22.825		5.25	1.85	91.83		2.6	10.05	30.045		3.86	2.35	132.69
	3.63333	6.3	1.75		113.457	15.9	360.17		46.3	8.76	64.175		180.667	10.4	298.63
	3.18667	1.85	0.135		3.14333	58.61	20.05		2.26667	64.57	4.17		15.9	80.355	3.03
	11.9	40.93	8.24		10.1333	31.94	76.075		1.02333	8.615	33.21		3.1	35.3	94.335
	1.43	3.68	3.635		6.86667	11.33	135.85		0.75	4.08	14.8		4.4	8.745	131.62
	0.95	2.93	38.455		5.485	26.435	196.15		0.95	6.48	105.23		6.08	14.55	119.81
	0.49	0.635	2.1		13.8333	1.455	14.1		2.28333	3.6	9.39		16.8667	12.89	8.08
	1.5	0.42	20.8		9.06667	24.15	172.4		2	24	117.1		10.1667	37.34	141.44
	0.87667	0.275	2.585		16.4333	11.45	226.29		1.78667	3.04	58.99		17.77	5.53	234.47
	2.83333	0	1.5		21.8333	9.83	377.74		6.96667	7.86	59.78		21.21	12.8	372.51
	1.66	0.815	4.44		36.6333	18.85	7.14		2.19	19.27	7.275		10.9	5.65	6.33
	0	0.25	10.5		25.35	21.6	55.945		11.755	13.3	40.495		15.8	164.54	571.7
	3.325	5.555	2.25		18.4	5.43	67.5		4.045	13.09	14.975		14.05	2.725	41.528
	0.8	0.81	0.17		11.4	8.18	362.9		2.33333	11.155	145.7		10.4	6.79	116.44
	0.82	0.5			19.3667	6.375			6.6	6.85			3.13	10.495
	1.32667	82.13			10.85	21.6			2.7	31.175			12.6067	55.61
	0.42	0.89			21.2	15.65			7.795	3.22			42.165	19.55
	8.1	0.66			3.3	15.5			0	28.135			27.6	24.435
	0.9	3.255			2.85	8.92			0	21.2			3.8	3.14
	3.15	0.13			14.6667	18.45			17.5333	3.945			6.36667	10.02
	1.8	1.15			24.3633	44.875			4.25667	42.07			10.96	27.695
	6.61	0			15.2	10.56			3.82	10.625			10.71	15.245
	32.2833	0.815			41.2	10.805			6.62667	1.39			19.7	9.19
	2.33333	1.35			42.6	20.05			8.49333	8.28			78.8667	37.725
	0.7	0.7			3.4	28.54			5.545	4.625			10.315	34.685
	1.7	0.505			9.95	14.8			3.5	9.92			32.75	5.96
	0.93	0			4.69667	2.555			0.9	1.85			1.63333	6.81
	1.36667	0.465			81.36	16.3			4.55667	3.07			64.6333	16.82
	0.99333	0.83			10.5667	4.81			4.94333	4.375			5.46667	14.92
	0	0.425			4.23333	2.87			1.43333	4.65			8.99667	24.58
	0.25333	0.925			7.01	6.925			0.75333	2.32			1.81333	10.14
	1.655	0.13			19.03	26.44			9.35	4.445			10.75	29.105
	0.91	0.41			13.45	16.95			7.45	13.1			7.5	6.485
	5.33	0.27			58.39	3.4			9.445	4.59			37.9133	11.73
	2.49667	3.22			30.8	50.13			4.81	74.305			17.2667	140.91
	2.86667	5.56			6.43333	336.47			7.51667	98.065			23.3667	283.74
		0.4				31.37				39.955				99.04
		5.655				235.95				48.035				234.51
		0				20.55				38.51				43.47
		11.76				37.65				67.245				63.605
		0.14				17.75				15.25				17.6
		0.265				38.765				23.95				48.545
		0.255				60.185				58.095				182.34
		0.14				16.85				15.605				24.88
		4.01				13.2				8.6				12.57
		0				5.94				12.895				6.085
		0.75				13.275				8.48				14.745
		0.415				13.8				25.69				9.845
		1.25				14.15				6.43				20.065
		3.555				17.8				69.265				48.41
		1.805				33.71				20.15				19.725
		0.14				25.535				3.995				17.65
		0.125				31.315				12.05				88.15
		0.285				7.75				13.02				2.955
		43.95				242.68				34.865				75.16
		0.13				5.325				9.775				13.865
		6.66				24.44				53.68				81.03
		0.55				12.73				9.39				16.1
		3.31				28.075				11.72				31.905
		0				1.725				1.1				34.95
		3.405				24.525				15.25				58.16
		0.14				11.9				6.51				17.2
		0.14				12.155				16.15				15.665
		4.005				15.85				39.07				10.8
		1.915				66.105				122.7				55.57

## Sheet: Figure 1C
	CD45+ % live cells
	BRAF-CAV600E PTC	BRAF-CAV600E/p53-/- ATC
	15.2	56.3
	25.3	34.3
	44.3	63.6
	36.9	37.3
	29.1	27.8
	37.6	63.7
		58.1
		55.7
		64.4

## Sheet: Figure 1D
population % live cells
	Macrophages						Monocytes						Dendritic cells						Eosinophils						G-MDSC						Neutrophils						M-MDSC
Braf-CAV600E/p53-/- ATC	5.63	4.72	45.5	8.48	5.37		1.5	1.41	1.82	2.5	2.88		3.18	2.75	0.77	1.77	1.17		7.76	4.07	0.41	2.86	1.76		0.069	0.033	0.23	0.14	0.08		8.51	3.78	4.29	6.04	3.63		0.067	0.042	0.16	0.076	0.13
Braf-CAV600E PTC	2.43	5.68	0.6	6.12	10.2	0.56	0.43	1.84	0.097	2.46	1.13	0.25	1.92	4.35	0.7	15.5	5.75	1.27	1.18	1.41	0.13	1.02	0.91	0.042	0.024	0.026	0.0043	0.036	0.053	0.014	0.9	1.7	0.12	2.59	1.32	0.089	0.0081	0.0048	0.0003	0.0048	0.0087	0.0007

## Sheet: Figure 1E
population % live cells
	CD4+ T-cells						T-regs						CD8+ T-cells						B-cells						NK-cells
Braf-CAV600E/p53-/- ATC	7.18	4.06	6.22	2.19	3.02		1.46	0.82	0.091	0.29	0.2		0.7	1.12	0.47	0.4	0.32		8.33	1.13	2.05	1.56	0.59		1.15	0.91	0.45	1.8	0.91
Braf-CAV600E PTC	1.43	1.34	0.91	0.84	1.33	1.06	0.21	0.29	0.26	0.94	0.51	1.05	0.41	0.42	0.51	0.36	0.47	1.02	0.45	0.53	0.11	0.53	0.36	11.4	0.97	1.11	0.25	2.57	6.24	0.43

## Sheet: Figure 1F
Macrophages % live cells
	Braf-CAV600E PTC						Braf-CAV600E/p53-/- ATC
Arg1+	0.14	0.32	0.038	1.01	0.94	0.026	2.71	1.33	8.93	3.67	2.06
CD206+	0.42	2.47	0.17	1.67	3.41	0.21	2.07	1.92	2.7	3.37	1.87
MhcIIhi	1.61	3.49	0.36	3.48	4.76	0.35	1.25	1.01	2.31	1.06	0.4
MhcIIlow	0.83	2.16	0.24	2.63	5.44	0.22	4.37	3.69	5.02	7.41	4.96
PD-L1+	0.081	0.1	0.014	0.18	0.42	0.0073	0.88	2.08	3.58	1.78	1.21

## Sheet: Figure 2A
thyroid volume (mm3)
	+dox	105.8	96.6	79.6	76.3	58.45	57.4	53.6	47.25	45.15	44.45	44.45	39.55	38.85	36.05	36.05	35.7	31.15	30.1	25.55	24.85	23.1	19.25	17.8	16.1	9.45	8.2	6.6
	-dox	9	2	8.6	1.05	1.4	3.15	6	1.05	1.4	1.05	2.4	1.4	1	1.4	2	0.7	0.35	0.7	1.4	1.05	0.6	1.05	2.4	0.7	1.05	0.8	1.4

## Sheet: Figure 2B
thyroid volume (mm3)
	Vehicle	664.211	689.325	420.413	203.337	285.275	870.156	152.494	613.446	94.591	443.242	755.248	366.868	686.758	380.829	465.609
	Dab/Tram	52.945	105.581	44.332	68.738	97.937	36.96	96.68	36.489	91.55	10.462	146.882	87.925	130.036	140.696	164.515

## Sheet: Figure 2C
	upregulated with BRAFi			downregulated with BRAFi
Ingenuity Canonical Pathways	-log (p-value)		Ingenuity Upstream regulator	-log (p-value)
Antigen Presentation Pathway	7.67		IL10RA	6.7986
Dendritic Cell Maturation	7.04		MAPK1	3.92082
Neuroinflammation Signaling Pathway	5.91		Mek	3.70334
T Helper Cell Differentiation	5.55		Vegf	3.15739
Th1 Pathway	3.86
NFAT in Regulation of the Immune Response	3.17
Systemic Lupus Erythematosus In T Cell Signaling Pathway	1.42
Ingenuity Upstream regulator	-log (p-value)
IFNG	16.5575
E. coli B4 lipopolysaccharide	5.60555

## Sheet: Figure 2D
	upregulated with dab/tram			downregulated with dab/tram
Ingenuity Canonical Pathways	-log (p-value)		Ingenuity Upstream regulator	-log (p-value)
Antigen Presentation Pathway	7.37		MYC	33.38
Osteoarthritis Pathway	7.18		KRAS	32.7
Integrin Signaling	3.87		ERBB2	31.57
Interferon Signaling	3.76		TRIM24	22.9
			HGF	21.41
Ingenuity Upstream regulator
IFNB1	16.32
IFNα	13.68
IRF7	12.61
STAT1	12.16
Ifnar	12.04

## Sheet: Figure 2E
b-actin normalized expression
	vehicle H2-ab1			dab/tram H2-ab1			vehicle H2-aa			dab/tram H2-aa			vehicle H2-dmb1			dab/tram H2-dmb1					vehicle H2-dma			dab/tram H2-dma			vehicle H2-dmb2			dab/tram H2-dmb2
	Mean	SD	N	Mean	SD	N	Mean	SD	N	Mean	SD	N	Mean	SD	N	Mean	SD	N			Mean	SD	N	Mean	SD	N	Mean	SD	N	Mean	SD	N
	1250.7	198.7	3	10353.1	2108.3	3	1250.7	198.7	3	10353.1	2108.3	3	2167.5	301.6	3	6186.2	1275.7	3			20.7	3.7	3	58.8	11.9	3	52.9	6.2	3	110	22.2	3
	781.4	156.5	3	9482.1	1179.1	3	781.4	156.5	3	9482.1	1179.1	3	2931.8	323	3	7552	367.8	3			32.6	7.1	3	106.4	24.3	3	48.8	9.1	3	112.9	14.7	3
	43.1	8.3	3	4744	743.8	3	43.1	8.3	3	4744	743.8	3	109.7	20.1	3	8058.8	710.2	3			1.2	0.2	3	116.1	9.8	3	2.9	0.5	3	154.8	10.1	3
	5784.6	36.3	3	1616	538.8	3	5784.6	36.3	3	1616	538.8	3	7250.1	13.1	3	4038.3	1052.5	3			100	5.3	3	44.7	16.4	3	152.1	16	3	62	20.9	3
	128.4	22.9	3	3773.7	1078.6	3	128.4	22.9	3	3773.7	1078.6	3	447.9	75.9	3	9230.9	1602.9	3			4	0.6	3	100.1	10.6	3	8.6	0.9	3	156.5	45.3	3
	385.9	48.6	3	1744.2	755.1	3	385.9	48.6	3	1744.2	755.1	3	1344.6	212.6	3	5348	1718.9	3			11	1.2	3	51.7	20.1	3	19.5	3.9	3	74.7	28	3
	1.2	0.2	3				1.2	0.2	3				1.1	0.1	3						1.3	0.2	3				1.3	0.4	3
	33.8	3	3				33.8	3	3				206.6	47.2	3						1.6	0.3	3				3.5	0.4	3

[truncated: 36 more sheets: Figure 2F, Figure 2G, Figure 3B, Figure 4A, Figure 4B, Figure 4C, Figure 4D, Figure 5E, Figure 6B, Figure 6C, Figure 6D, Figure 6E, Suppl Figure 1A, Suppl Figure 1B, Suppl Figure 1C, Suppl Figure 1D, Suppl Figure 1E, Suppl Figure 1F, Suppl Figure 1G, Suppl Figure 1H …]
